# Supplementary material for: Human visceral and subcutaneous adipose stem and progenitor cells retain depot-specific adipogenic properties during obesity
Source: Front Cell Dev Biol. 2022 Oct 17;10:983899. doi: 10.3389/fcell.2022.983899 (PMC9629396; doi:10.3389/fcell.2022.983899)
Supplement: Supplementary file 3 [file DataSheet1.xlsx]

## Sheet: RAW CT
LT ViiA7	Hs18s	ACTB	ALCAM	ANPEP	CXCR5	BST2	C5AR1	CASP3	CD1D	CD3E	CD4	CD5	CD14	CD19	CD22	CD27	CD80	CD33	CD34	CD36	CD40	CD40LG	CD44	CD69	CD79A	CCR7	CR2	CSF1R	CSF3R	CTLA4	EMR1	FCER1A	FCER1G	FCGR1A	FCGR2A	GAPDH	GATA3	GYPA	GZMB	IGHA1	IGHD	IGHE	IGHM	IL2RA	IL2RB	IL3RA	IL6	IL7R	TNFRSF9
Sample 1	10.718	15.817	23.181	21.683	31.263	30.151	34.386	25.215	36.87	36.951	31.655	32.494	31.998	35.35	35.29	28.442	34.624	36.799	33.499	25.162	28.041	36.778	21.174	34.861	32.785	30.708	36.979	29.786	34.284	36.629	35.264	34.991	32.799	32.294	34.906	17.727	33.77	36.954	32.674	36.936	36.894	36.551	36.964	36.607	36.764	36.966	26.576	24.457	31.589
Sample 2	11.295	16.46	22.968	23.294	31.801	27.783	33.46	25.738	36.87	35.424	30.615	32.458	30.969	33.218	35.003	28.259	32.864	35.626	30.97	26.161	30.485	34.962	21.935	35.872	32.572	28.893	35.758	31.352	36.489	35.55	35.383	36.244	33.012	31.876	32.87	17.834	33.664	36.954	36.839	36.936	33.975	34.759	35.232	36.607	33.135	36.966	26.104	25.397	33.388
Sample 3	10.714	16.166	23.154	21.588	32.221	31.2	34.599	25.864	35.369	36.951	31.668	32.134	32.105	34.505	33.288	28.491	33.748	35.727	33.681	24.189	28.499	35.228	21.148	34.785	33.042	31.04	35.426	30	36.489	36.629	35.352	36.244	30.896	33.661	34.16	17.546	29.035	36.954	31.528	36.936	32.374	36.551	36.964	35.077	32.864	36.966	27.103	24.166	33.44
Sample 4	12.07	16.035	23.587	24.85	31.128	27.462	34.614	25.426	34.378	36.951	32.363	32.793	29.391	35.261	36.991	28.556	32.959	35.417	33.452	28.794	28.172	36.778	22.253	36.976	32.268	31.588	36.979	30.883	35.346	35.421	33.151	36.244	32.163	31.802	33.427	17.782	34.458	35.714	36.839	36.936	36.894	36.551	36.964	34.004	36.764	34.129	25.219	26.981	27.815
Sample 5	12.008	16.423	24.043	24.717	32.206	28.063	35.201	25.7	36.87	34.416	32.275	32.924	28.568	34.488	36.991	28.979	34.485	35.799	35.424	27.586	29.439	36.778	22.117	34.298	32.377	31.226	33.176	31.691	36.489	36.629	36.985	34.745	31.311	32.964	34.549	18.102	31.99	36.954	36.839	36.936	36.894	34.981	36.964	35.112	35.531	35.436	25.065	26.806	27.847
Sample 6	11.077	16.14	24.612	24.858	32.272	28.503	34.264	25.814	36.87	36.951	31.752	32.529	27.486	35.301	36.991	28.643	34.144	36.799	33.446	27.086	28.519	31.927	22.7	34.383	32.043	31.909	34.594	31.158	35.223	36.629	36.985	34.842	31.202	32.527	33.105	18.075	32.874	36.954	36.839	33.436	33.988	36.551	34.63	34.955	34.836	33.977	25.824	26.487	27.248
Sample 7	11.642	16.97	22.795	21.748	30.254	30.911	34.937	25.812	34.168	36.951	33.729	31.681	31.545	36.56	33.789	28.648	33.406	36.799	33.001	24.311	28.989	36.778	20.698	35.976	32.035	29.476	35.921	30.003	34.517	34.142	34.646	36.244	31.303	32.895	34.785	18.639	33.897	34.806	32.121	36.936	35.432	36.551	36.964	32.495	34.063	33.366	26.606	26.9	33.089
Sample 8	11.449	16.838	23.676	22.478	30.925	26.728	34.209	25.599	35.144	36.951	32.35	32.109	28.947	33.466	35.361	27.856	33.943	36.799	30.353	28.859	28.792	36.778	21.107	36.976	32.292	28.726	34.793	30.42	35.489	33.399	36.985	34.756	32.56	32.669	34.623	18.517	33.761	36.954	33.478	36.936	35.312	36.551	36.964	35.51	33.153	34.313	26.949	27.68	30.376
Sample 9	11.424	16.487	23.424	22.402	33.132	34.437	33.459	25.539	36.87	36.951	31.034	34.556	32.616	36.56	36.991	28.485	35.126	36.799	33.085	30.574	32.488	36.778	21.823	36.976	33.157	30.608	15.684	30.799	36.489	36.629	36.985	36.244	31.916	36.611	36.967	18.585	36.92	36.954	36.839	36.936	36.894	36.551	36.964	36.607	35.764	36.966	24.964	26.575	36.876
Sample 10	11.356	16.498	23.822	22.825	35.217	27.064	32.538	25.292	36.87	36.951	30.554	32.961	30.122	36.56	35.647	27.687	34.637	35.477	33.919	30.294	30.772	35.113	21.543	34.967	32.471	29.817	20.003	31.067	36.489	36.629	36.985	36.244	32.929	34.92	36.967	18.272	36.92	36.954	36.839	36.936	36.894	36.551	36.964	36.607	36.764	34.306	24.303	27.482	32.568
Sample 15	11.536	16.74	23.231	21.946	34.756	28.851	33.792	25.595	36.87	36.951	31.318	33.918	32.013	35.26	33.844	28.781	36.93	36.799	30.984	27.009	31.904	34.596	21.688	36.976	33.339	29.527	31.949	31.27	34.037	35.528	36.985	36.244	31.399	36.611	36.967	18.44	34.971	36.954	36.839	36.936	36.894	36.551	36.964	36.607	36.764	34.226	25.358	25.007	36.876
Sample 16	12.12	20.019	26.879	24.434	34.385	34.041	36.881	29.591	36.87	36.951	32.2	34.924	34.86	35.329	36.991	31.003	36.93	36.799	35.98	28.767	32.964	36.778	24.944	36.976	35.338	30.823	23.51	33.481	33.359	36.629	36.985	36.244	35.604	34.22	36.967	20.443	35.92	34.398	35.121	35.647	36.894	35.242	36.964	34.922	33.494	36.966	27.861	30.079	35.876
Sample 11	12.579	16.636	23.982	21.854	31.717	30.384	34.835	26.198	33.689	36.951	32.201	33.618	31.928	36.56	35.332	28.433	36.93	36.799	32.577	23.987	28.095	34.454	21.441	36.976	32.937	31.363	36.979	31.944	36.489	36.629	36.985	36.244	33.635	35.611	34.147	18.031	33.41	35.024	36.839	36.936	35.064	36.551	36.964	36.607	36.764	36.966	25.716	26.887	33.23
Sample 12	12.329	16.117	23.903	22.924	31.884	32.699	36.881	26.456	36.87	36.951	32.884	33.986	33.36	36.56	35.649	29.268	36.93	36.799	36.988	24.28	29.908	36.778	21.966	36.976	33.854	31.971	29.319	32.252	36.489	36.629	36.985	34.921	32.968	36.611	36.967	18.186	35.338	36.954	36.839	36.936	36.894	36.551	36.964	36.607	34.289	36.966	25.193	26.205	36.876
Sample 30	11.808	18.12	25.745	24.032	33.672	30.195	35.881	28.048	36.87	36.951	32.227	34.767	33.628	34.424	35.71	29.902	36.93	33.912	34.647	29.916	31.69	34.433	23.576	36.976	34.327	30.92	36.979	32.599	36.489	36.629	36.985	36.244	32.761	34.417	35.009	19.556	33.28	36.954	32.327	34.936	36.894	35.551	34.581	35.607	36.764	36.966	27.089	27.925	34.944
Sample 43	12.515	16.805	25.216	24.827	33.713	27.778	34.592	26.247	35.87	36.951	32.396	34.135	28.153	36.56	36.991	28.704	36.93	36.799	33.959	26.11	29.125	36.778	23.096	34.444	33.839	30.617	36.979	32.991	35.319	35.506	36.985	36.244	32.828	33.349	35.248	17.997	34.26	35.947	35.8	36.936	36.894	36.551	36.964	36.607	35.01	35.965	25.408	28.077	30.061
Sample 13	13.036	16.957	25.407	24.885	34.002	27.611	34.133	26.75	36.87	36.951	34.438	35.74	30.763	34.667	36.991	30.226	35.47	36.799	33.053	25.821	29.521	36.778	22.612	35.662	33.87	31.76	32.208	32.686	35.245	36.629	36.985	36.244	32.717	35.491	35.877	18.609	35.399	36.954	34.617	36.936	35.182	36.551	36.964	35.134	36.764	34.675	26.251	28.542	32.927
Sample 14	12.4	16.488	23.595	22.047	32.317	30.547	35.168	26.175	34.995	36.951	34.487	34.841	32.593	35.196	36.991	29.19	36.93	36.799	36.988	25.238	29.275	36.778	21.366	36.976	33.022	31.272	26.828	31.871	35.127	36.629	35.985	34.602	33.702	35.171	36.967	18.457	34.459	36.954	34.51	36.936	36.894	36.551	36.964	34.627	36.764	36.966	25.934	27.9	33.868
Sample 27	12.367	16.219	24.326	22.286	31.984	29.754	34.388	26.428	35.031	36.951	32.393	32.83	32.47	36.56	34.21	29.358	34.48	36.799	32.35	23.265	28.491	36.778	21.822	35.099	33.677	31.952	25.585	32.262	35.147	36.629	33.47	36.244	32.529	33.492	34.184	18.134	32.804	36.954	36.839	35.19	36.894	36.551	36.964	36.607	36.764	34.596	26.632	24.986	33.083
Sample 32	12.054	16.621	24.832	23.352	31.721	27.217	33.316	25.726	36.87	36.951	31.093	32.161	31.934	36.56	35.465	28.417	34.799	36.799	31.832	26.961	28.611	34.141	22.319	36.976	33.382	29.062	35.587	31.521	34.731	35.308	36.985	34.959	33.325	32.538	36.967	18.131	35.055	36.954	35.109	35.665	35.113	36.551	36.964	36.607	35.219	34.106	24.368	25.84	34.871
Sample 17	11.423	16.929	23.425	22.328	31.724	29.379	33.281	25.944	36.87	36.951	31.75	34.157	32.093	36.56	36.991	28.497	36.93	36.799	34.388	26.908	30.1	35.328	21.88	36.976	32.724	29.5	14.014	32.115	36.489	35.273	36.985	36.244	32.796	34.469	34.177	17.945	33.677	36.954	36.839	36.936	33.953	36.551	36.964	36.607	36.764	36.966	25.265	26.619	31.548
Sample 18	10.879	16.104	23.299	23.766	31.922	28.109	32.938	25.819	34.977	36.951	32.075	33.798	29.705	36.56	34.346	28.331	36.93	36.799	35.172	28.017	29.46	36.778	22.152	34.623	32.554	30.053	35.979	31.243	34.713	34.662	35.394	36.244	33.108	35.601	32.804	17.436	32.501	36.954	34.923	36.936	32.615	35.2	35.312	36.607	36.764	34.935	23.926	27.287	28.479
Sample 19	11.393	16.265	24.515	23.219	33.091	28.293	32.627	25.545	36.87	36.951	31.348	32.339	28.596	35.265	35.991	28.982	34.392	36.799	33.853	27.581	29.283	34.122	22.345	36.976	33.908	29.417	36.979	30.921	35.476	36.629	35.375	36.244	32.224	32.999	35.23	18.413	34.643	36.954	31.753	35.936	35.54	36.551	36.964	34.966	35.718	35.457	23.102	27.735	31.091
Sample 29	12.631	16.5	23.519	23.078	34.239	30.992	35.032	26.222	36.87	36.951	32.91	33.322	32.762	34.494	36.991	29.507	36.93	36.799	33.759	26.535	30.282	36.778	22.374	36.976	35.557	30.736	35.18	31.38	36.489	35.266	35.488	36.244	31.709	35.095	35.27	18.225	33.28	35.954	34.935	35.748	33.828	36.551	36.964	35.004	36.764	36.966	23.798	27.046	32.679
Sample 20	12.816	16.614	23.547	22.805	32.125	33.915	34.841	26.275	36.87	36.951	31.786	34.836	32.254	35.263	36.991	29.227	36.93	36.799	35.988	29.102	30.824	35.232	22.197	34.453	33.677	32.062	13.159	30.915	36.489	35.095	36.985	36.244	33.482	34.532	35.355	17.794	31.463	36.954	31.714	34.027	32.525	34.313	36.964	34.734	35.125	36.966	24.832	27.51	31.433
Sample 21	12.04	16.81	24.1	24.03	32.893	30.422	33.24	26.378	36.87	36.951	32.67	33.94	29.558	36.56	36.991	28.806	36.93	35.296	32.29	30.554	31.454	36.778	22.836	36.976	33.374	30.965	26.74	32.053	34.654	35.629	34.517	36.244	34.543	33.877	36.967	18.628	33.901	36.954	36.839	34.669	36.894	36.551	36.964	36.607	36.764	36.966	25.209	29.96	33.518
Sample 22	11.58	15.823	22.704	22.001	31.958	35.964	32.766	26.163	34.307	36.951	31.574	32.935	31.886	33.635	35.533	28.522	36.93	36.799	34.69	28.068	30.02	35.358	21.242	36.976	32.118	31.627	23.576	30.323	33.908	36.629	36.985	36.244	32.138	34.248	35.253	18.044	32.353	36.954	33.948	36.936	36.894	35.328	36.964	36.607	36.764	34.594	25.104	28.048	32.104
Sample 28	13.158	17.125	24.134	23.633	33.528	28.999	36.881	26.816	32.887	35.054	32.896	35.488	33.116	34.127	36.991	29.66	35.689	36.799	33.332	29.64	30.629	36.778	22.734	33.812	32.815	30.255	36.979	32.277	34.773	36.629	36.985	36.244	33.411	34.225	33.212	17.974	34.565	36.954	32.871	36.936	35.32	35.318	36.964	35.01	36.764	36.966	25.151	27.073	32.787
Sample 23	11.227	16.906	24.162	23.144	31.978	32.041	36.881	27.456	36.87	36.951	30.601	32.09	32.863	36.56	36.991	29.089	35.704	36.799	35.587	25.852	29.452	36.778	22.839	36.976	34.741	33.628	36.979	31.826	36.489	36.629	36.985	36.244	33.055	36.611	36.967	18.238	35.175	36.954	36.839	36.936	36.894	36.551	36.964	36.607	36.764	35.966	25.832	28.007	32.858
Sample 24	11.122	15.935	22.561	22.675	31.552	30.692	33.485	25.996	36.87	35.221	31.815	32.432	31.444	36.56	35.372	28.935	36.93	36.799	34.777	23.92	30.062	35.431	21.254	34.077	32.598	32.36	35.308	31.037	36.489	34.312	36.985	36.244	31.648	32.982	32.008	17.758	32.302	35.609	36.839	36.936	34.209	35.231	36.964	36.607	36.764	35.068	24.798	26.372	33.471
Sample 31	11.742	17.225	23.845	23.063	32.224	27.754	33.851	26.424	36.87	36.951	30.486	31.916	30.009	33.784	36.991	28.908	33.976	36.799	32.498	27.826	30.198	35.262	22.563	36.976	33.197	30.249	27.516	31.835	35.241	34.465	36.985	36.244	33.029	33.364	33.523	18.699	36.92	34.796	36.839	34.887	35.767	36.551	36.964	33.324	33.288	36.966	25.9	26.948	33.432
Sample 33	11.974	16.514	22.558	22.867	30.383	28.095	32.629	26.285	36.87	36.951	30.539	31.787	31.247	33.877	35.577	28.414	34.949	36.799	33.23	25.731	30.657	36.778	21.962	34.434	32.4	30.047	30.208	30.866	35.311	36.629	35.207	36.244	34.089	33.473	35.289	17.926	35.186	34.835	36.839	36.936	36.894	36.551	35.964	36.607	34.279	35.265	24.907	26.571	35.159
Sample 25	11.616	16.436	22.636	21.864	32.105	32.448	34.98	26.379	36.87	36.951	31.647	32.172	32.989	36.56	33.792	28.802	35.93	36.799	35.829	25.355	29.244	36.778	21.491	36.976	34.244	30.663	30.095	31.426	35.185	36.629	36.985	35.244	32.123	34.703	35.967	17.869	33.463	35.487	36.839	35.916	36.894	36.551	33.856	36.607	35.731	36.966	26.685	25.544	33.046
Sample 26	11.16	16.695	23.51	22.375	32.795	28.763	35.675	26.097	36.87	36.951	32.53	33.013	31.295	35.317	34.87	28.496	35.154	36.799	36.988	24.083	29.491	34.198	21.782	36.976	32.372	29.489	35.474	29.982	36.489	36.629	36.985	36.244	33.582	33.703	34.595	17.927	33.606	36.954	34.636	36.936	36.894	35.077	36.964	36.607	35.103	36.966	25.695	24.876	33.711
Sample 34	11.599	15.957	22.304	21.463	32.076	34.347	34.327	26.19	34.914	34.82	31.049	32.177	33.374	34.696	33.545	29.216	33.159	35.398	35.044	25.775	31.209	36.778	20.666	35.831	32.863	31.15	36.979	29.67	35.125	36.629	34.466	34.787	31.744	33.903	33.249	17.61	31.472	35.796	32.755	36.936	35.847	36.551	36.964	36.607	32.173	36.966	27.452	25.614	31.839
Sample 44	12.031	17.983	23.649	23.467	33.537	30.378	35.649	26.566	32.401	36.951	31.505	33.681	32.492	35.56	36.991	28.723	35.153	36.799	31.828	27.843	34.747	36.778	22.589	36.976	34.512	30.009	36.979	32.453	36.489	34.727	35.392	36.244	33.751	33.787	36.967	18.302	33.008	36.954	31.264	36.936	36.894	35.309	36.964	36.607	35.004	36.966	25.412	27.403	33.279
Sample 35	12.149	16.962	22.921	22.912	31.692	29.399	33.873	25.973	36.87	36.951	30.974	32.531	32.08	34.883	33.937	29.079	33.949	36.799	29.032	26.491	32.12	36.778	22.111	35.701	34.101	27.994	34.303	31.374	33.557	35.609	33.995	36.244	32.635	34.765	32.966	17.906	33.609	36.954	35.045	36.936	36.894	36.551	34.107	34.968	36.764	34.769	25.779	27.238	34.761
Sample 36	12.579	16.53	24.823	25.113	30.752	29.764	34.332	26.241	36.87	36.951	30.645	31.453	30.472	34.92	36.991	29.079	35.808	36.799	33.792	26.991	29.425	36.778	22.967	35.78	31.784	31.275	35.648	31.655	35.255	35.169	36.985	36.244	32.87	36.611	33.954	17.899	33.389	34.174	36.839	36.936	36.894	36.551	35.173	36.607	35.103	34.657	25.69	27.431	30.923
Sample 39	11.537	16.635	23.419	22.473	30.326	30.742	34.474	26.812	36.87	35.39	32.19	32.411	30.721	35.26	35.852	28.69	35.037	36.799	32.099	24.002	29.216	35.424	22.325	36.976	32.208	31.647	36.979	30.756	34.324	36.629	36.985	36.244	33.396	33.449	36.967	17.934	30.929	36.954	35.839	36.936	36.894	36.551	36.964	36.607	34.088	34.661	26.411	25.24	32.394
Sample 44	11.965	17.611	23.215	22.477	31.634	29.374	33.726	25.855	36.87	36.951	31.377	32.685	28.638	34.232	36.991	28.178	34.273	36.799	28.032	29.833	31.318	36.778	21.973	36.976	33.058	29.958	36.979	31.95	36.489	33.187	36.985	36.244	32.867	33.716	36.967	18.44	34.994	35.836	36.839	36.936	36.894	36.551	36.964	36.607	35.412	36.966	24.213	26.937	34.896
Sample 37	12.988	17.068	23.998	22.854	32.045	29.183	32.639	26.245	36.87	36.951	32.315	34.2	31.019	36.56	36.991	29.014	34.036	36.799	29.64	27.357	31.962	36.778	22.6	36.976	33.208	29.45	31.427	31.933	35.29	36.629	36.985	36.244	32.671	33.796	36.967	18.339	36.92	36.954	36.839	36.936	36.894	36.551	36.964	36.607	35.153	36.966	25.059	27.359	36.876
Sample 38	11.908	16.573	22.982	22.306	31.473	31.347	33.064	26.177	36.87	36.951	31.386	33.359	31.073	34.69	34.193	29.061	34.518	36.799	34.935	28.524	31.399	36.778	22.345	36.976	33.318	29.478	31.944	29.471	36.489	35.554	35.286	36.244	33.07	32.83	36.967	17.822	36.92	36.954	34.373	36.936	35.894	36.551	36.964	35.048	33.833	35.211	23.396	27.02	32.195
Sample 40	11.471	16.609	22.146	22.177	30.309	30.71	33.707	27.387	36.87	36.951	31.136	32.698	31.695	35.478	34.457	28.63	35.189	36.799	33.747	24.274	29.856	34.336	22.703	36.976	32.659	31.126	32.5	30.695	36.489	34.3	36.985	36.244	32.209	33.857	35.419	18.318	32.386	34.192	36.839	36.936	33.158	36.551	36.964	36.607	36.764	34.545	25.706	26.149	33.133
Sample 48	12.275	16.468	22.385	22.804	31.348	29.268	33.004	25.86	36.87	35.951	31.447	32.31	30.949	34.354	36.991	27.837	35.555	36.799	32.076	26.037	30.962	36.778	21.488	36.976	32.256	29.974	36.979	30.651	34.5	36.629	36.985	36.244	32.979	34.123	36.967	17.234	35.322	36.954	36.839	36.936	36.894	36.551	36.964	36.607	36.764	36.966	24.736	26.14	31.49
Sample 41	11.656	17.039	24.196	23.345	33.081	26.567	33.297	26.851	34.871	36.951	31.491	33.361	31.12	34.649	32.55	28.247	36.93	36.799	32.342	26.651	30.135	35.778	22.52	35.805	33.575	31.969	29.398	33.648	34.114	36.629	36.985	36.244	33.315	33.423	34.934	18.597	36.92	36.954	36.839	36.936	35.135	36.551	35.746	36.607	35.063	36.966	24.991	27.189	33.202
Sample 42	10.871	16.465	23.295	22.545	31.479	30.616	33.834	26.762	36.87	36.951	31.606	33.174	32.413	34.187	35.804	28.462	36.93	36.799	35.493	24.476	29.828	36.778	22.267	36.976	32.643	30.421	31.835	32.603	35.207	35.383	35.283	36.244	31.714	35.419	36.967	18.299	33.569	36.954	36.839	36.936	36.894	36.551	36.964	33.378	36.764	36.966	25.797	26.406	33.465
Sample 45	12.88	17.272	25.295	24.22	31.612	31.779	34.137	27.063	35.268	35.28	31.776	33.587	30.743	36.56	36.991	28.798	35.663	35.536	31.696	29	32.163	31.723	24.001	36.976	33.354	33.094	35.959	32.611	35.196	34.076	36.985	36.244	33.081	33.386	34.073	17.926	33.88	34.952	35.686	35.833	36.894	36.551	35.06	34.311	34.525	35.703	26.2	30.004	32.529
Sample 46	12.284	16.591	24.334	22.416	31.185	34.964	35.417	26.665	36.87	36.951	32.469	32.96	32.361	36.56	36.991	28.507	36.93	36.799	34.167	28.639	29.928	34.616	22.323	35.757	32.769	31.029	21.843	31.297	36.489	35.479	35.822	36.244	32.036	36.611	36.967	17.986	32.015	36.954	36.839	36.936	36.894	36.551	36.964	36.607	35.414	36.966	25.699	27.499	32.934
#MissDataFreq(%)	0	0	0	0	0	0.0208	0.0833	0	0.6875	0.8333	0	0	0	0.3542	0.4583	0	0.3542	0.8125	0.0625	0	0	0.5833	0	0.5833	0	0	0.2708	0	0.3958	0.5208	0.625	0.8125	0	0.125	0.3542	0	0.125	0.6875	0.5208	0.75	0.5833	0.7708	0.7917	0.6042	0.4375	0.5208	0	0	0.0833
[truncated: 43 more columns]

## Sheet: Normalised data
LT ViiA7	ALCAM	ANPEP	CXCR5	BST2	C5AR1	CASP3	CD1D	CD3E	CD4	CD5	CD14	CD19	CD22	CD27	CD80	CD33	CD34	CD36	CD40	CD40LG	CD44	CD69	CD79A	CCR7	CR2	CSF1R	CSF3R	CTLA4	EMR1	FCER1A	FCER1G	FCGR1A	FCGR2A	GAPDH	GATA3	GYPA	GZMB	IGHA1	IGHD	IGHE	IGHM	IL2RA	IL2RB	IL3RA	IL6	IL7R	TNFRSF9	ITGA2	ITGAM
Sample 1	6.06	4.562	14.142	13.03	17.265	8.094	19.749	19.83	14.534	15.373	14.877	18.229	18.169	11.321	17.503	19.678	16.378	8.041	10.92	19.657	4.053	17.74	15.664	13.587	19.858	12.665	17.163	19.508	18.143	17.87	15.678	15.173	17.785	0.606	16.649	19.833	15.553	19.815	19.773	19.43	19.843	19.486	19.643	19.845	9.455	7.336	14.468	9.061	18.243
Sample 2	5.385	5.711	14.218	10.2	15.877	8.155	19.287	17.841	13.032	14.875	13.386	15.635	17.42	10.676	15.281	18.043	13.387	8.578	12.902	17.379	4.352	18.289	14.989	11.31	18.175	13.769	18.906	17.967	17.8	18.661	15.429	14.293	15.287	0.251	16.081	19.371	19.256	19.353	16.392	17.176	17.649	19.024	15.552	19.383	8.521	7.814	15.805	8.127	16.147
Sample 3	5.821	4.255	14.888	13.867	17.266	8.531	18.036	19.618	14.335	14.801	14.772	17.172	15.955	11.158	16.415	18.394	16.348	6.856	11.166	17.895	3.815	17.452	15.709	13.707	18.093	12.667	19.156	19.296	18.019	18.911	13.563	16.328	16.827	0.213	11.702	19.621	14.195	19.603	15.041	19.218	19.631	17.744	15.531	19.633	9.77	6.833	16.107	8.479	19.61
Sample 4	5.87933	7.14233	13.4203	9.75433	16.9063	7.71833	16.6703	19.2433	14.6553	15.0853	11.6833	17.5533	19.2833	10.8483	15.2513	17.7093	15.7443	11.0863	10.4643	19.0703	4.54533	19.2683	14.5603	13.8803	19.2713	13.1753	17.6383	17.7133	15.4433	18.5363	14.4553	14.0943	15.7193	0.0743333	16.7503	18.0063	19.1313	19.2283	19.1863	18.8433	19.2563	16.2963	19.0563	16.4213	7.51133	9.27333	10.1073	7.67833	13.6863
Sample 5	6.34233	7.01633	14.5053	10.3623	17.5003	7.99933	19.1693	16.7153	14.5743	15.2233	10.8673	16.7873	19.2903	11.2783	16.7843	18.0983	17.7233	9.88533	11.7383	19.0773	4.41633	16.5973	14.6763	13.5253	15.4753	13.9903	18.7883	18.9283	19.2843	17.0443	13.6103	15.2633	16.8483	0.401333	14.2893	19.2533	19.1383	19.2353	19.1933	17.2803	19.2633	17.4113	17.8303	17.7353	7.36433	9.10533	10.1463	7.23033	15.1443
Sample 6	7.277	7.523	14.937	11.168	16.929	8.479	19.535	19.616	14.417	15.194	10.151	17.966	19.656	11.308	16.809	19.464	16.111	9.751	11.184	14.592	5.365	17.048	14.708	14.574	17.259	13.823	17.888	19.294	19.65	17.507	13.867	15.192	15.77	0.74	15.539	19.619	19.504	16.101	16.653	19.216	17.295	17.62	17.501	16.642	8.489	9.152	9.913	7.946	13.399
Sample 7	4.88167	3.83467	12.3407	12.9977	17.0237	7.89867	16.2547	19.0377	15.8157	13.7677	13.6317	18.6467	15.8757	10.7347	15.4927	18.8857	15.0877	6.39767	11.0757	18.8647	2.78467	18.0627	14.1217	11.5627	18.0077	12.0897	16.6037	16.2287	16.7327	18.3307	13.3897	14.9817	16.8717	0.725667	15.9837	16.8927	14.2077	19.0227	17.5187	18.6377	19.0507	14.5817	16.1497	15.4527	8.69267	8.98667	15.1757	8.30467	19.0297
Sample 8	5.89733	4.69933	13.1463	8.94933	16.4303	7.82033	17.3653	19.1723	14.5713	14.3303	11.1683	15.6873	17.5823	10.0773	16.1643	19.0203	12.5743	11.0803	11.0133	18.9993	3.32833	19.1973	14.5133	10.9473	17.0143	12.6413	17.7103	15.6203	19.2063	16.9773	14.7813	14.8903	16.8443	0.738333	15.9823	19.1753	15.6993	19.1573	17.5333	18.7723	19.1853	17.7313	15.3743	16.5343	9.17033	9.90133	12.5973	6.59833	15.1323
Sample 9	5.52733	4.50533	15.2353	16.5403	15.5623	7.64233	18.9733	19.0543	13.1373	16.6593	14.7193	18.6633	19.0943	10.5883	17.2293	18.9023	15.1883	12.6773	14.5913	18.8813	3.92633	19.0793	15.2603	12.7113	-2.21267	12.9023	18.5923	18.7323	19.0883	18.3473	14.0193	18.7143	19.0703	0.688333	19.0233	19.0573	18.9423	19.0393	18.9973	18.6543	19.0673	18.7103	17.8673	19.0693	7.06733	8.67833	18.9793	8.37833	17.0363
Sample 10	6.032	5.035	17.427	9.274	14.748	7.502	19.08	19.161	12.764	15.171	12.332	18.77	17.857	9.897	16.847	17.687	16.129	12.504	12.982	17.323	3.753	17.177	14.681	12.027	2.213	13.277	18.699	18.839	19.195	18.454	15.139	17.13	19.177	0.482	19.13	19.164	19.049	19.146	19.104	18.761	19.174	18.817	18.974	16.516	6.513	9.692	14.778	6.078	17.043
Sample 15	5.441	4.156	16.966	11.061	16.002	7.805	19.08	19.161	13.528	16.128	14.223	17.47	16.054	10.991	19.14	19.009	13.194	9.219	14.114	16.806	3.898	19.186	15.549	11.737	14.159	13.48	16.247	17.738	19.195	18.454	13.609	18.821	19.177	0.65	17.181	19.164	19.049	19.146	19.104	18.761	19.174	18.817	18.974	16.436	7.568	7.217	19.086	7.59	19.153
Sample 16	6.622	4.177	14.128	13.784	16.624	9.334	16.613	16.694	11.943	14.667	14.603	15.072	16.734	10.746	16.673	16.542	15.723	8.51	12.707	16.521	4.687	16.719	15.081	10.566	3.253	13.224	13.102	16.372	16.728	15.987	15.347	13.963	16.71	0.186	15.663	14.141	14.864	15.39	16.637	14.985	16.707	14.665	13.237	16.709	7.604	9.822	15.619	7.51	14.72
Sample 11	5.69067	3.56267	13.4257	12.0927	16.5437	7.90667	15.3977	18.6597	13.9097	15.3267	13.6367	18.2687	17.0407	10.1417	18.6387	18.5077	14.2857	5.69567	9.80367	16.1627	3.14967	18.6847	14.6457	13.0717	18.6877	13.6527	18.1977	18.3377	18.6937	17.9527	15.3437	17.3197	15.8557	-0.260333	15.1187	16.7327	18.5477	18.6447	16.7727	18.2597	18.6727	18.3157	18.4727	18.6747	7.42467	8.59567	14.9387	8.87567	16.9327
Sample 12	5.93767	4.95867	13.9187	14.7337	18.9157	8.49067	18.9047	18.9857	14.9187	16.0207	15.3947	18.5947	17.6837	11.3027	18.9647	18.8337	19.0227	6.31467	11.9427	18.8127	4.00067	19.0107	15.8887	14.0057	11.3537	14.2867	18.5237	18.6637	19.0197	16.9557	15.0027	18.6457	19.0017	0.220667	17.3727	18.9887	18.8737	18.9707	18.9287	18.5857	18.9987	18.6417	16.3237	19.0007	7.22767	8.23967	18.9107	8.84267	18.9777
Sample 30	6.786	5.073	14.713	11.236	16.922	9.089	17.911	17.992	13.268	15.808	14.669	15.465	16.751	10.943	17.971	14.953	15.688	10.957	12.731	15.474	4.617	18.017	15.368	11.961	18.02	13.64	17.53	17.67	18.026	17.285	13.802	15.458	16.05	0.597	14.321	17.995	13.368	15.977	17.935	16.592	15.622	16.648	17.805	18.007	8.13	8.966	15.985	8.827	16.146
Sample 43	6.76033	6.37133	15.2573	9.32233	16.1363	7.79133	17.4143	18.4953	13.9403	15.6793	9.69733	18.1043	18.5353	10.2483	18.4743	18.3433	15.5033	7.65433	10.6693	18.3223	4.64033	15.9883	15.3833	12.1613	18.5233	14.5353	16.8633	17.0503	18.5293	17.7883	14.3723	14.8933	16.7923	-0.458667	15.8043	17.4913	17.3443	18.4803	18.4383	18.0953	18.5083	18.1513	16.5543	17.5093	6.95233	9.62133	11.6053	8.24533	15.2623
Sample 13	6.74167	6.21967	15.3367	8.94567	15.4677	8.08467	18.2047	18.2857	15.7727	17.0747	12.0977	16.0017	18.3257	11.5607	16.8047	18.1337	14.3877	7.15567	10.8557	18.1127	3.94667	16.9967	15.2047	13.0947	13.5427	14.0207	16.5797	17.9637	18.3197	17.5787	14.0517	16.8257	17.2117	-0.0563333	16.7337	18.2887	15.9517	18.2707	16.5167	17.8857	18.2987	16.4687	18.0987	16.0097	7.58567	9.87667	14.2617	7.28667	18.2777
Sample 14	5.442	3.894	14.164	12.394	17.015	8.022	16.842	18.798	16.334	16.688	14.44	17.043	18.838	11.037	18.777	18.646	18.835	7.085	11.122	18.625	3.213	18.823	14.869	13.119	8.675	13.718	16.974	18.476	17.832	16.449	15.549	17.018	18.814	0.304	16.306	18.801	16.357	18.783	18.741	18.398	18.811	16.474	18.611	18.813	7.781	9.747	15.715	8.07	18.79
Sample 27	6.137	4.097	13.795	11.565	16.199	8.239	16.842	18.762	14.204	14.641	14.281	18.371	16.021	11.169	16.291	18.61	14.161	5.076	10.302	18.589	3.633	16.91	15.488	13.763	7.396	14.073	16.958	18.44	15.281	18.055	14.34	15.303	15.995	-0.055	14.615	18.765	18.65	17.001	18.705	18.362	18.775	18.418	18.575	16.407	8.443	6.797	14.894	9.753	18.754
Sample 32	6.66933	5.18933	13.5583	9.05433	15.1533	7.56333	18.7073	18.7883	12.9303	13.9983	13.7713	18.3973	17.3023	10.2543	16.6363	18.6363	13.6693	8.79833	10.4483	15.9783	4.15633	18.8133	15.2193	10.8993	17.4243	13.3583	16.5683	17.1453	18.8223	16.7963	15.1623	14.3753	18.8043	-0.0316667	16.8923	18.7913	16.9463	17.5023	16.9503	18.3883	18.8013	18.4443	17.0563	15.9433	6.20533	7.67733	16.7083	9.51733	15.0133
Sample 17	5.401	4.304	13.7	11.355	15.257	7.92	18.846	18.927	13.726	16.133	14.069	18.536	18.967	10.473	18.906	18.775	16.364	8.884	12.076	17.304	3.856	18.952	14.7	11.476	-4.01	14.091	18.465	17.249	18.961	18.22	14.772	16.445	16.153	-0.079	15.653	18.93	18.815	18.912	15.929	18.527	18.94	18.583	18.74	18.942	7.241	8.595	13.524	8.169	15.974
Sample 18	5.87733	6.34433	14.5003	10.6873	15.5163	8.39733	17.5553	19.5293	14.6533	16.3763	12.2833	19.1383	16.9243	10.9093	19.5083	19.3773	17.7503	10.5953	12.0383	19.3563	4.73033	17.2013	15.1323	12.6313	18.5573	13.8213	17.2913	17.2403	17.9723	18.8223	15.6863	18.1793	15.3823	0.0143333	15.0793	19.5323	17.5013	19.5143	15.1933	17.7783	17.8903	19.1853	19.3423	17.5133	6.50433	9.86533	11.0573	6.98733	14.7633
Sample 19	6.77133	5.47533	15.3473	10.5493	14.8833	7.80133	19.1263	19.2073	13.6043	14.5953	10.8523	17.5213	18.2473	11.2383	16.6483	19.0553	16.1093	9.83733	11.5393	16.3783	4.60133	19.2323	16.1643	11.6733	19.2353	13.1773	17.7323	18.8853	17.6313	18.5003	14.4803	15.2553	17.4863	0.669333	16.8993	19.2103	14.0093	18.1923	17.7963	18.8073	19.2203	17.2223	17.9743	17.7133	5.35833	9.99133	13.3473	6.56333	17.4073
Sample 29	5.29233	4.85133	16.0123	12.7653	16.8053	7.99533	18.6433	18.7243	14.6833	15.0953	14.5353	16.2673	18.7643	11.2803	18.7033	18.5723	15.5323	8.30833	12.0553	18.5513	4.14733	18.7493	17.3303	12.5093	16.9533	13.1533	18.2623	17.0393	17.2613	18.0173	13.4823	16.8683	17.0433	-0.00166667	15.0533	17.7273	16.7083	17.5213	15.6013	18.3243	18.7373	16.7773	18.5373	18.7393	5.57133	8.81933	14.4523	8.08233	16.0323
Sample 20	5.09	4.348	13.668	15.458	16.384	7.818	18.413	18.494	13.329	16.379	13.797	16.806	18.534	10.77	18.473	18.342	17.531	10.645	12.367	16.775	3.74	15.996	15.22	13.605	-5.298	12.458	18.032	16.638	18.528	17.787	15.025	16.075	16.898	-0.663	13.006	18.497	13.257	15.57	14.068	15.856	18.507	16.277	16.668	18.509	6.375	9.053	12.976	7.613	13.065
Sample 21	5.751	5.681	14.544	12.073	14.891	8.029	18.521	18.602	14.321	15.591	11.209	18.211	18.642	10.457	18.581	16.947	13.941	12.205	13.105	18.429	4.487	18.627	15.025	12.616	8.391	13.704	16.305	17.28	16.168	17.895	16.194	15.528	18.618	0.279	15.552	18.605	18.49	16.32	18.545	18.202	18.615	18.258	18.415	18.617	6.86	11.611	15.169	6.688	14.903
Sample 22	5.064	4.361	14.318	18.324	15.126	8.523	16.667	19.311	13.934	15.295	14.246	15.995	17.893	10.882	19.29	19.159	17.05	10.428	12.38	17.718	3.602	19.336	14.478	13.987	5.936	12.683	16.268	18.989	19.345	18.604	14.498	16.608	17.613	0.404	14.713	19.314	16.308	19.296	19.254	17.688	19.324	18.967	19.124	16.954	7.464	10.408	14.464	7.917	19.303
Sample 28	5.44633	4.94533	14.8403	10.3113	18.1933	8.12833	14.1993	16.3663	14.2083	16.8003	14.4283	15.4393	18.3033	10.9723	17.0013	18.1113	14.6443	10.9523	11.9413	18.0903	4.04633	15.1243	14.1273	11.5673	18.2913	13.5893	16.0853	17.9413	18.2973	17.5563	14.7233	15.5373	14.5243	-0.713667	15.8773	18.2663	14.1833	18.2483	16.6323	16.6303	18.2763	16.3223	18.0763	18.2783	6.46333	8.38533	14.0993	7.89533	16.1413
Sample 23	5.92033	4.90233	13.7363	13.7993	18.6393	9.21433	18.6283	18.7093	12.3593	13.8483	14.6213	18.3183	18.7493	10.8473	17.4623	18.5573	17.3453	7.61033	11.2103	18.5363	4.59733	18.7343	16.4993	15.3863	18.7373	13.5843	18.2473	18.3873	18.7433	18.0023	14.8133	18.3693	18.7253	-0.00366667	16.9333	18.7123	18.5973	18.6943	18.6523	18.3093	18.7223	18.3653	18.5223	17.7243	7.59033	9.76533	14.6163	9.63533	18.7013
Sample 24	5.165	5.279	14.156	13.296	16.089	8.6	19.474	17.825	14.419	15.036	14.048	19.164	17.976	11.539	19.534	19.403	17.381	6.524	12.666	18.035	3.858	16.681	15.202	14.964	17.912	13.641	19.093	16.916	19.589	18.848	14.252	15.586	14.612	0.362	14.906	18.213	19.443	19.54	16.813	17.835	19.568	19.211	19.368	17.672	7.402	8.976	16.075	8.269	16.482
Sample 31	5.63433	4.85233	14.0133	9.54333	15.6403	8.21333	18.6593	18.7403	12.2753	13.7053	11.7983	15.5733	18.7803	10.6973	15.7653	18.5883	14.2873	9.61533	11.9873	17.0513	4.35233	18.7653	14.9863	12.0383	9.30533	13.6243	17.0303	16.2543	18.7743	18.0333	14.8183	15.1533	15.3123	0.488333	18.7093	16.5853	18.6283	16.6763	17.5563	18.3403	18.7533	15.1133	15.0773	18.7553	7.68933	8.73733	15.2213	7.07933	16.7743
Sample 33	4.60167	4.91067	12.4267	10.1387	14.6727	8.32867	18.9137	18.9947	12.5827	13.8307	13.2907	15.9207	17.6207	10.4577	16.9927	18.8427	15.2737	7.77467	12.7007	18.8217	4.00567	16.4777	14.4437	12.0907	12.2517	12.9097	17.3547	18.6727	17.2507	18.2877	16.1327	15.5167	17.3327	-0.0303333	17.2297	16.8787	18.8827	18.9797	18.9377	18.5947	18.0077	18.6507	16.3227	17.3087	6.95067	8.61467	17.2027	6.80267	18.9867
Sample 25	4.88467	4.11267	14.3537	14.6967	17.2287	8.62767	19.1187	19.1997	13.8957	14.4207	15.2377	18.8087	16.0407	11.0507	18.1787	19.0477	18.0777	7.60367	11.4927	19.0267	3.73967	19.2247	16.4927	12.9117	12.3437	13.6747	17.4337	18.8777	19.2337	17.4927	14.3717	16.9517	18.2157	0.117667	15.7117	17.7357	19.0877	18.1647	19.1427	18.7997	16.1047	18.8557	17.9797	19.2147	8.93367	7.79267	15.2947	7.37067	16.7067
Sample 26	5.78733	4.65233	15.0723	11.0403	17.9523	8.37433	19.1473	19.2283	14.8073	15.2903	13.5723	17.5943	17.1473	10.7733	17.4313	19.0763	19.2653	6.36033	11.7683	16.4753	4.05933	19.2533	14.6493	11.7663	17.7513	12.2593	18.7663	18.9063	19.2623	18.5213	15.8593	15.9803	16.8723	0.204333	15.8833	19.2313	16.9133	19.2133	19.1713	17.3543	19.2413	18.8843	17.3803	19.2433	7.97233	7.15333	15.9883	7.28233	16.7833
Sample 34	4.755	3.914	14.527	16.798	16.778	8.641	17.365	17.271	13.5	14.628	15.825	17.147	15.996	11.667	15.61	17.849	17.495	8.226	13.66	19.229	3.117	18.282	15.314	13.601	19.43	12.121	17.576	19.08	16.917	17.238	14.195	16.354	15.7	0.061	13.923	18.247	15.206	19.387	18.298	19.002	19.415	19.058	14.624	19.417	9.903	8.065	14.29	7.981	17.441
Sample 44	4.659	3.921	13.078	10.818	15.17	7.299	18.314	18.395	12.821	14.129	10.082	15.676	18.435	9.622	15.717	18.243	9.476	11.277	12.762	18.222	3.417	18.42	14.502	11.402	18.423	13.394	17.933	14.631	18.429	17.688	14.311	15.16	18.411	-0.116	16.438	17.28	18.283	18.38	18.338	17.995	18.408	18.051	16.856	18.41	5.657	8.381	16.34	7.365	14.278
Sample 44	4.66733	4.48533	14.5553	11.3963	16.6673	7.58433	13.4193	17.9693	12.5233	14.6993	13.5103	16.5783	18.0093	9.74133	16.1713	17.8173	12.8463	8.86133	15.7653	17.7963	3.60733	17.9943	15.5303	11.0273	17.9973	13.4713	17.5073	15.7453	16.4103	17.2623	14.7693	14.8053	17.9853	-0.679667	14.0263	17.9723	12.2823	17.9543	17.9123	16.3273	17.9823	17.6253	16.0223	17.9843	6.43033	8.42133	14.2973	9.25933	17.9613
Sample 35	4.69767	4.68867	13.4687	11.1757	15.6497	7.74967	18.6467	18.7277	12.7507	14.3077	13.8567	16.6597	15.7137	10.8557	15.7257	18.5757	10.8087	8.26767	13.8967	18.5547	3.88767	17.4777	15.8777	9.77067	16.0797	13.1507	15.3337	17.3857	15.7717	18.0207	14.4117	16.5417	14.7427	-0.317333	15.3857	18.7307	16.8217	18.7127	18.6707	18.3277	15.8837	16.7447	18.5407	16.5457	7.55567	9.01467	16.5377	7.14067	17.7197
Sample 36	6.67433	6.96433	12.6033	11.6153	16.1833	8.09233	18.7213	18.8023	12.4963	13.3043	12.3233	16.7713	18.8423	10.9303	17.6593	18.6503	15.6433	8.84233	11.2763	18.6293	4.81833	17.6313	13.6353	13.1263	17.4993	13.5063	17.1063	17.0203	18.8363	18.0953	14.7213	18.4623	15.8053	-0.249667	15.2403	16.0253	18.6903	18.7873	18.7453	18.4023	17.0243	18.4583	16.9543	16.5083	7.54133	9.28233	12.7743	6.33433	16.3343
Sample 39	5.37433	4.42833	12.2813	12.6973	16.4293	8.76733	18.8253	17.3453	14.1453	14.3663	12.6763	17.2153	17.8073	10.6453	16.9923	18.7543	14.0543	5.95733	11.1713	17.3793	4.28033	18.9313	14.1633	13.6023	18.9343	12.7113	16.2793	18.5843	18.9403	18.1993	15.3513	15.4043	18.9223	-0.110667	12.8843	18.9093	17.7943	18.8913	18.8493	18.5063	18.9193	18.5623	16.0433	16.6163	8.36633	7.19533	14.3493	8.36533	16.4823
Sample 37	5.49833	4.35433	13.5453	10.6833	14.1393	7.74533	18.3703	18.4513	13.8153	15.7003	12.5193	18.0603	18.4913	10.5143	15.5363	18.2993	11.1403	8.85733	13.4623	18.2783	4.10033	18.4763	14.7083	10.9503	12.9273	13.4333	16.7903	18.1293	18.4853	17.7443	14.1713	15.2963	18.4673	-0.160667	18.4203	18.4543	18.3393	18.4363	18.3943	18.0513	18.4643	18.1073	16.6533	18.4663	6.55933	8.85933	18.3763	6.77433	14.7293
Sample 38	5.01367	4.33767	13.5047	13.3787	15.0957	8.20867	18.9017	18.9827	13.4177	15.3907	13.1047	16.7217	16.2247	11.0927	16.5497	18.8307	16.9667	10.5557	13.4307	18.8097	4.37667	19.0077	15.3497	11.5097	13.9757	11.5027	18.5207	17.5857	17.3177	18.2757	15.1017	14.8617	18.9987	-0.146333	18.9517	18.9857	16.4047	18.9677	17.9257	18.5827	18.9957	17.0797	15.8647	17.2427	5.42767	9.05167	14.2267	6.40667	18.9747
Sample 40	4.10267	4.13367	12.2657	12.6667	15.6637	9.34367	18.8267	18.9077	13.0927	14.6547	13.6517	17.4347	16.4137	10.5867	17.1457	18.7557	15.7037	6.23067	11.8127	16.2927	4.65967	18.9327	14.6157	13.0827	14.4567	12.6517	18.4457	16.2567	18.9417	18.2007	14.1657	15.8137	17.3757	0.274667	14.3427	16.1487	18.7957	18.8927	15.1147	18.5077	18.9207	18.5637	18.7207	16.5017	7.66267	8.10567	15.0897	8.44367	17.8887
Sample 48	4.42767	4.84667	13.3907	11.3107	15.0467	7.90267	18.9127	17.9937	13.4897	14.3527	12.9917	16.3967	19.0337	9.87967	17.5977	18.8417	14.1187	8.07967	13.0047	18.8207	3.53067	19.0187	14.2987	12.0167	19.0217	12.6937	16.5427	18.6717	19.0277	18.2867	15.0217	16.1657	19.0097	-0.723333	17.3647	18.9967	18.8817	18.9787	18.9367	18.5937	19.0067	18.6497	18.8067	19.0087	6.77867	8.18267	13.5327	6.81567	14.0527
Sample 41	5.97933	5.12833	14.8643	8.35033	15.0803	8.63433	16.6543	18.7343	13.2743	15.1443	12.9033	16.4323	14.3333	10.0303	18.7133	18.5823	14.1253	8.43433	11.9183	17.5613	4.30333	17.5883	15.3583	13.7523	11.1813	15.4313	15.8973	18.4123	18.7683	18.0273	15.0983	15.2063	16.7173	0.380333	18.7033	18.7373	18.6223	18.7193	16.9183	18.3343	17.5293	18.3903	16.8463	18.7493	6.77433	8.97233	14.9853	8.17733	16.4223
Sample 42	5.35633	4.60633	13.5403	12.6773	15.8953	8.82333	18.9313	19.0123	13.6673	15.2353	14.4743	16.2483	17.8653	10.5233	18.9913	18.8603	17.5543	6.53733	11.8893	18.8393	4.32833	19.0373	14.7043	12.4823	13.8963	14.6643	17.2683	17.4443	17.3443	18.3053	13.7753	17.4803	19.0283	0.360333	15.6303	19.0153	18.9003	18.9973	18.9553	18.6123	19.0253	15.4393	18.8253	19.0273	7.85833	8.46733	15.5263	9.32733	19.0043
Sample 45	6.45267	5.37767	12.7697	12.9367	15.2947	8.22067	16.4257	16.4377	12.9337	14.7447	11.9007	17.7177	18.1487	9.95567	16.8207	16.6937	12.8537	10.1577	13.3207	12.8807	5.15867	18.1337	14.5117	14.2517	17.1167	13.7687	16.3537	15.2337	18.1427	17.4017	14.2387	14.5437	15.2307	-0.916333	15.0377	16.1097	16.8437	16.9907	18.0517	17.7087	16.2177	15.4687	15.6827	16.8607	7.35767	11.1617	13.6867	9.00567	16.1427
Sample 46	5.991	4.073	12.842	16.621	17.074	8.322	18.527	18.608	14.126	14.617	14.018	18.217	18.648	10.164	18.587	18.456	15.824	10.296	11.585	16.273	3.98	17.414	14.426	12.686	3.5	12.954	18.146	17.136	17.479	17.901	13.693	18.268	18.624	-0.357	13.672	18.611	18.496	18.593	18.551	18.208	18.621	18.264	17.071	18.623	7.356	9.156	14.591	7.857	18.6
#MissDataFreq(%)	0	0	0	0.0208	0.0833	0	0.6875	0.8333	0	0	0	0.3542	0.4583	0	0.3542	0.8125	0.0625	0	0	0.5833	0	0.5833	0	0	0.2708	0	0.3958	0.5208	0.625	0.8125	0	0.125	0.3542	0	0.125	0.6875	0.5208	0.75	0.5833	0.7708	0.7917	0.6042	0.4375	0.5208	0	0	0.0833	0	0.2917
[truncated: 40 more columns]

## Sheet: Log to lin
LT ViiA7	ALCAM	ANPEP	CXCR5	BST2	C5AR1	CASP3	CD1D	CD3E	CD4	CD5	CD14	CD19	CD22	CD27	CD80	CD33	CD34	CD36	CD40	CD40LG	CD44	CD69	CD79A	CCR7	CR2	CSF1R	CSF3R	CTLA4	EMR1	FCER1A	FCER1G	FCGR1A	FCGR2A	GAPDH	GATA3	GYPA	GZMB	IGHA1	IGHD	IGHE	IGHM	IL2RA	IL2RB	IL3RA	IL6	IL7R	TNFRSF9	ITGA2	ITGAM
Sample 40	3.62604	2.59897	4.70743	0.190498	1.05014	0.435861	0.627293	0.867502	1.53014	1.39267	0.464327	0.691653	2.5763	1.03379	0.936115	0.664231	0.628084	7.19472	1.00926	1.93508	0.725766	0.517252	1.25855	0.755109	1.85848	1.92596	0.53465	4.42525	0.583371	0.931232	1.55424	0.910173	0.706409	0.945005	5.17963	4.94458	0.483009	0.675374	6.17364	0.853136	0.589171	0.600339	0.51543	2.25655	0.764927	1.87412	0.495931	0.542592	0.316147
Sample 16	0.632466	2.52207	1.29469	0.0878092	0.539705	0.438791	2.90972	4.02393	3.39482	1.38081	0.240129	3.55731	2.06332	0.925693	1.29902	3.08105	0.619724	1.48206	0.54298	1.65182	0.712145	2.39929	0.911569	4.32118	4383.26	1.29526	21.7107	4.08525	2.70598	4.31954	0.685334	3.28269	1.12058	1.00491	2.07414	19.8837	7.37063	7.65512	2.14918	9.80498	2.73288	8.95389	23.0631	1.95448	0.796674	0.570334	0.343618	1.03642	2.84284
Sample 43	0.574639	0.551057	0.591837	1.9348	0.756761	1.27834	1.66965	1.1545	0.850274	0.684528	7.19775	0.434809	0.591987	1.30701	0.372701	0.883983	0.721646	2.68193	2.22937	0.473924	0.735557	3.98139	0.739228	1.43008	0.110909	0.521923	1.60103	2.55282	0.776371	1.23932	1.34681	1.72255	1.05842	1.57105	1.88059	1.9496	1.32084	0.898812	0.61662	1.13539	0.78409	0.798953	2.31367	1.1223	1.25156	0.655444	5.55022	0.622555	1.95206
Sample 29	1.58967	1.58038	0.350691	0.177905	0.475959	1.10978	0.712294	0.985053	0.508035	1.02611	0.25166	1.55343	0.505098	0.63917	0.317998	0.754238	0.707285	1.70441	0.853011	0.404364	1.0352	0.587342	0.191722	1.12357	0.329295	1.36029	0.607097	2.57236	1.86971	1.05742	2.49587	0.438165	0.889403	1.14451	3.16495	1.6554	2.0526	1.74726	4.40595	0.96874	0.669006	2.07079	0.585273	0.478455	3.25967	1.14278	0.771397	0.69702	1.14472
Sample 27	0.885191	2.66587	1.63083	0.408814	0.724593	0.937315	2.48265	0.959667	0.708251	1.40592	0.300176	0.36143	3.38222	0.690449	1.69281	0.7348	1.82981	16.0178	2.87581	0.393943	1.47861	2.10177	0.687496	0.471204	248.102	0.719089	1.49935	0.974291	7.3776	1.03017	1.37733	1.29673	1.83941	1.18761	4.28862	0.806371	0.534324	2.50607	0.512558	0.943775	0.651765	0.66412	0.57019	2.40959	0.445365	4.64243	0.567967	0.21894	0.173539
Sample 42	1.52069	1.8729	1.94568	0.189095	0.894349	0.625149	0.583395	0.806794	1.0274	0.931212	0.262528	1.57402	0.941894	1.08018	0.260452	0.617748	0.174145	5.81699	0.95703	0.331189	0.913141	0.481055	1.18353	1.1448	2.74053	0.47728	1.20916	1.94274	1.76518	0.866064	2.03714	0.286686	0.224675	0.890525	2.12164	0.677918	0.449208	0.628111	0.430909	0.793434	0.54794	5.23497	0.47936	0.391872	0.667911	1.45856	0.366414	0.294078	0.145895
Sample 1	0.933719	1.93135	1.28219	0.148087	0.346096	1.03642	0.330994	0.457742	0.56344	0.846461	0.198592	0.398814	0.763114	0.621405	0.730737	0.350485	0.393571	2.0514	1.8738	0.187903	1.10515	1.18231	0.60854	0.532342	0.0439738	1.90824	1.30074	0.464717	1.01477	1.17111	0.54483	1.419	0.531906	0.751092	1.04718	0.384623	4.57188	0.356364	0.24448	0.450162	0.310879	0.316772	0.271969	0.222332	0.220838	3.19514	0.763065	0.353702	0.2473
Sample 3	1.10195	2.38933	0.764509	0.0829	0.345856	0.76557	1.08514	0.530199	0.646774	1.25833	0.213584	0.829773	3.54054	0.695733	1.55339	0.853477	0.401841	4.66412	1.58005	0.637307	1.30337	1.44353	0.589852	0.489854	0.149455	1.9056	0.326767	0.538278	1.10585	0.569149	2.36015	0.637227	1.03329	0.986274	32.3012	0.445506	11.7191	0.412774	6.49706	0.521419	0.360089	1.0596	4.70278	0.257526	0.177521	4.52802	0.245004	0.529465	0.0958773
Sample 5	0.76776	0.352397	0.996729	0.940945	0.294004	1.10671	0.494672	3.96487	0.547906	0.93899	3.19883	1.08332	0.35078	0.640057	1.20255	1.0476	0.154895	0.571281	1.06263	0.280822	0.859107	2.6104	1.20672	0.555589	0.917293	0.761496	0.421616	0.694521	0.460036	2.07562	2.28397	1.33288	1.01812	0.865573	5.37469	0.57482	0.380892	0.532588	0.365376	1.99748	0.46461	1.33439	0.955403	0.959566	0.940648	0.937276	15.2585	1.25812	2.11844
Sample 12	1.01635	1.46707	1.49686	0.0454634	0.110229	0.787275	0.594279	0.821846	0.43157	0.540306	0.138717	0.309524	1.06829	0.629352	0.265311	0.629273	0.062936	6.78778	0.922297	0.337368	1.14598	0.490029	0.520784	0.398253	15.9681	0.620101	0.506511	0.834369	0.552668	2.20719	0.870075	0.127822	0.228866	0.981047	0.634129	0.690565	0.457588	0.639829	0.438948	0.808236	0.558163	0.568743	2.7148	0.399183	1.03411	1.70789	0.0350902	0.411493	0.148617
Sample 24	1.73635	1.17496	1.2698	0.123152	0.782001	0.729817	0.400501	1.83732	0.610191	1.06919	0.352789	0.208597	0.872344	0.534257	0.178801	0.424085	0.196377	5.871	0.558632	0.578368	1.26509	2.46332	0.838234	0.204961	0.169433	0.970125	0.341352	2.80194	0.372458	0.594554	1.46396	1.06576	4.79737	0.889496	3.50524	1.18223	0.308381	0.431199	1.90236	1.35991	0.376162	0.383292	0.329081	1.00263	0.916407	1.02518	0.250499	0.612425	0.838181
Sample 48	2.89466	1.5855	2.15837	0.487627	1.61057	1.1834	0.590993	1.6346	1.16205	1.71695	0.733675	1.42023	0.419082	1.68756	0.684327	0.625793	1.8843	1.99715	0.44175	0.335502	1.5873	0.487319	1.56782	1.58091	0.0785155	1.8707	1.99954	0.829755	0.549612	0.877343	0.858692	0.713118	0.227601	1.88739	0.637655	0.686746	0.455058	0.636291	0.43652	0.803767	0.555076	0.565598	0.485603	0.396975	1.41166	1.77671	1.45923	1.67707	4.51481
Sample 10	0.952018	1.39147	0.131543	2.00071	1.98102	1.56223	0.526271	0.727796	1.92163	0.973677	1.159	0.274103	0.94735	1.66741	1.15143	1.39322	0.467713	0.0930149	0.448746	0.94741	1.3606	1.74667	1.20282	1.56963	9012.98	1.24854	0.448548	0.738886	0.489422	0.781262	0.791619	0.365484	0.202675	0.818504	0.187572	0.611538	0.405223	0.566609	0.388716	0.715744	0.494288	0.503658	0.432423	2.23425	1.69709	0.624113	0.61552	2.79647	0.568146
Sample 11	1.20614	3.86091	2.10663	0.283584	0.57061	1.18012	6.7562	1.03021	0.868541	0.874087	0.46918	0.387998	1.66821	1.40731	0.332576	0.788814	1.67833	10.4247	4.06232	2.11755	2.06705	0.614268	1.23265	0.760889	0.098969	0.962311	0.634929	1.04591	0.692788	1.10589	0.686919	0.320459	2.02592	1.36926	3.02482	3.29859	0.573602	0.802046	1.95629	1.01315	0.699675	0.712938	0.612104	0.500389	0.902122	1.33442	0.550652	0.402187	0.613301
Sample 19	0.570274	1.02546	0.556045	0.826554	1.80364	1.26951	0.509638	0.704794	1.07326	1.45114	3.23226	0.651327	0.722784	0.658052	1.32142	0.539648	0.474133	0.590608	1.21979	1.82352	0.755712	0.420236	0.430203	2.00568	0.0677073	1.33784	0.876606	0.715533	1.44675	0.75657	1.24967	1.34029	0.654248	0.718832	0.88037	0.59221	13.3286	1.0974	0.962231	0.693122	0.478666	1.52117	0.864646	0.974311	3.77827	0.507171	1.65927	1.99761	0.441351
Sample 13	0.582122	0.612142	0.560171	2.51202	1.20295	1.04314	0.965409	1.33509	0.238766	0.260228	1.3634	1.86752	0.684586	0.526293	1.18572	1.02226	1.56377	3.78932	1.95925	0.548056	1.18968	1.97923	0.836686	0.748855	3.50186	0.745653	1.94891	1.35544	0.897812	1.43317	1.68204	0.451317	0.791453	1.18871	0.987497	1.12183	3.46804	1.0394	2.33613	1.31298	0.906738	2.5648	0.793251	3.1736	0.806862	0.549127	0.880388	1.20994	0.241428
Sample 41	0.987414	1.3043	0.777154	3.79522	1.57343	0.712654	2.82754	0.978248	1.3491	0.991842	0.78	1.38555	10.8953	1.52021	0.315802	0.749028	1.87561	1.56187	0.937985	0.803142	0.929102	1.31337	0.752149	0.474701	17.9941	0.280468	3.12748	0.993155	0.657844	1.05011	0.814251	1.38659	1.1149	0.878264	0.25212	0.821984	0.54467	0.761592	1.76841	0.962049	1.54552	0.676978	1.88973	0.47515	1.41591	1.02779	0.533125	0.652601	0.873573
Sample 2	1.49077	0.870916	1.21639	1.05301	0.905786	0.99351	0.455928	1.81706	1.59586	1.19542	0.55821	2.40792	1.28251	0.971716	3.40918	1.08856	3.12899	1.41383	0.474332	0.91134	0.898283	0.8081	0.971593	2.5801	0.141198	0.887761	0.388593	1.35231	1.28712	0.676836	0.647467	2.6115	3.00474	0.960635	1.55242	0.529798	0.35106	0.490874	2.54698	2.14729	1.4225	0.436337	4.63483	0.306251	0.421926	2.29402	0.302054	0.675771	1.05726
Sample 4	1.05828	0.322925	2.11444	1.43414	0.443778	1.34469	2.79635	0.687424	0.517991	1.03324	1.81698	0.637039	0.352486	0.862307	3.48001	1.37182	0.610627	0.248492	2.56976	0.282188	0.785623	0.40988	1.30775	0.434398	0.0660387	1.3397	0.935623	1.61227	6.59247	0.737925	1.27151	2.99705	2.2267	1.08578	0.976155	1.36432	0.382745	0.535178	0.367153	0.676041	0.466869	2.89023	0.408436	2.38577	0.849524	0.834246	15.6767	0.922277	5.81992
Sample 6	0.401664	0.248033	0.738979	0.538312	0.43686	0.793667	0.38392	0.530935	0.611038	0.958277	5.25568	0.478565	0.272244	0.62703	1.18216	0.406527	0.473586	0.62703	1.56046	6.29	0.445113	1.91004	1.18052	0.26858	0.266423	0.855146	0.786944	0.539025	0.357038	1.50616	1.91173	1.40044	2.14986	0.684471	2.2603	0.446124	0.295614	4.67648	2.12548	0.522142	1.81809	1.1547	1.2004	2.04739	0.431389	0.907443	17.9372	0.766101	7.10253
Sample 30	0.564506	1.35529	0.863104	0.513528	0.438985	0.520008	1.18335	1.63649	1.35504	0.626122	0.229391	2.70905	2.03915	0.80754	0.528298	9.26907	0.634942	0.271798	0.534021	3.41305	0.74755	0.975765	0.747126	1.6431	0.157213	0.970798	1.00859	1.66143	1.10049	1.75671	1.99983	1.16464	1.77061	0.755792	5.258	1.37508	20.7896	5.09621	0.87405	3.21878	5.79747	2.26501	0.972328	0.794868	0.553272	1.03231	0.266624	0.415986	1.058
Sample 33	2.56577	1.5167	4.21035	1.09874	2.08721	0.880832	0.590583	0.816735	2.179	2.46545	0.596342	1.97537	1.11597	1.13048	1.04085	0.625359	0.846176	2.46731	0.545368	0.33527	1.14201	2.83616	1.4179	1.50187	8.56897	1.61057	1.13892	0.82918	1.88359	0.876735	0.397551	1.11823	0.727781	1.16748	0.700205	2.98111	0.454742	0.63585	0.436218	0.80321	1.10938	0.565206	2.71669	1.28978	1.25301	1.31696	0.114642	1.69225	0.147692
Sample 38	1.92839	2.25627	1.99438	0.116294	1.55679	0.957231	0.595516	0.823556	1.22151	0.836159	0.678402	1.13376	2.93692	0.727964	1.41496	0.630583	0.261708	0.358971	0.328805	0.33807	0.883055	0.491049	0.756681	2.24662	2.5939	4.27101	0.507566	1.76144	1.79811	0.884058	0.812372	1.76078	0.229343	1.26522	0.212252	0.692002	2.53348	0.641161	0.879723	0.809918	0.559325	1.67929	3.73174	1.35015	3.60099	0.972798	0.902008	2.22675	0.148926
Sample 9	1.35072	2.00871	0.600932	0.0129957	1.12655	1.41743	0.566656	0.783645	1.48349	0.347042	0.221526	0.295137	0.401824	1.03259	0.883371	0.600023	0.897736	0.0824848	0.147076	0.321686	1.20657	0.467252	0.805017	0.97677	193699	1.61878	0.482968	0.795587	0.526979	0.841214	1.72016	0.121881	0.218228	0.709428	0.201966	0.658466	0.436319	0.610089	0.418545	0.770668	0.532219	0.542307	0.931212	0.380628	1.15567	1.26011	0.0334592	0.567728	0.570777
Sample 22	1.86227	2.22007	1.13493	0.00377454	1.5244	0.769827	2.80282	0.655926	0.854015	0.893485	0.307547	1.87617	0.924003	0.842417	0.211749	0.502231	0.24702	0.392185	0.681115	0.720495	1.51073	0.391099	1.38456	0.403439	682.549	1.88458	2.41887	0.665922	0.441092	0.704113	1.23446	0.524814	0.599255	0.863974	4.00698	0.551149	2.70905	0.510656	0.35033	1.50578	0.445477	0.453922	0.389721	1.64922	0.877859	0.379949	0.765184	0.781656	0.118613
Sample 23	1.02863	1.52549	1.69851	0.0868808	0.1335	0.476739	0.719739	0.995348	2.54383	2.43544	0.237096	0.374868	0.510377	0.862904	0.751628	0.76212	0.201292	2.76499	1.53223	0.40859	0.757811	0.593481	0.341058	0.152946	0.0956199	1.00899	0.613442	1.01052	0.669343	1.06847	0.992092	0.154807	0.277183	1.1461	0.859865	0.836352	0.554191	0.774905	0.531615	0.978865	0.675998	0.688812	0.59139	0.966911	0.804256	0.593181	0.688508	0.237545	0.179991
Sample 46	0.979461	2.71059	3.15711	0.012289	0.395087	0.884912	0.77211	1.06777	0.747597	1.4295	0.360202	0.402145	0.547515	1.38569	0.344703	0.817576	0.577822	0.429761	1.18179	1.96164	1.16251	1.48206	1.43537	0.994073	3693.54	1.56184	0.658079	2.40565	1.60787	1.14622	2.15678	0.166072	0.297352	1.46415	8.24498	0.897208	0.594516	0.83129	0.570298	1.05009	0.725187	0.738933	1.61722	0.518634	0.946097	0.90493	0.700705	0.81485	0.193088
Sample 39	1.50184	2.11884	4.65659	0.186492	0.61767	0.649892	0.627873	2.562	0.737646	1.70076	0.912911	0.80522	0.980532	0.992592	1.04109	0.664845	1.97023	8.69552	1.57422	0.911129	0.944033	0.51773	1.72201	0.526714	0.0834152	1.84793	2.39994	0.881536	0.58391	0.932093	0.683278	1.20877	0.241804	1.23433	14.2331	0.729602	0.966911	0.675998	0.463761	0.853925	0.589715	0.600894	3.29706	2.08414	0.469673	3.52237	0.828484	0.572867	0.837987
Sample 7	2.11315	3.19749	4.46896	0.151443	0.409114	1.18669	3.73009	0.792751	0.231754	2.57549	0.470808	0.298566	3.74069	0.932994	2.94396	0.606995	0.962615	6.40829	1.68215	0.325424	2.66212	0.945362	1.77247	2.16559	0.158562	2.84332	1.91676	4.51197	2.69724	0.850989	2.66145	1.62025	1.00179	0.691305	1.66077	2.95232	11.6166	0.617178	1.16645	0.779623	0.538403	9.48632	3.06279	4.66902	0.374593	1.01763	0.467232	0.597471	0.143355
Sample 14	1.43302	3.06865	1.26278	0.230129	0.411579	1.08945	2.48265	0.936017	0.161806	0.340214	0.268851	0.907386	0.479955	0.756602	0.302168	0.716692	0.0716791	3.97955	1.62898	0.384235	1.97827	0.558104	1.05586	0.73633	102.238	0.919705	1.48281	0.95028	1.25889	3.1359	0.595791	0.394987	0.26066	0.925985	1.32824	0.786498	2.61859	0.728714	0.499926	0.920516	0.635703	2.55534	0.556138	0.454637	0.70469	0.600768	0.321497	0.703005	0.169262
Sample 17	1.47433	2.30954	1.74183	0.47287	1.39208	1.16927	0.618943	0.855955	0.986461	0.499832	0.347691	0.32237	0.438902	1.11853	0.276322	0.655389	0.397409	1.14362	0.840879	0.95997	1.26685	0.510367	1.18709	2.29967	673252	0.710173	0.527533	2.22441	0.575605	0.918836	1.02093	0.587589	1.6486	1.20753	2.08857	0.719225	0.476579	0.666383	3.51077	0.84178	0.581328	0.592347	0.508569	0.41575	1.0246	1.33504	1.46803	0.656381	1.19196
Sample 25	2.10876	2.63708	1.10722	0.0466444	0.354922	0.715954	0.512354	0.708549	0.877011	1.6379	0.154664	0.266854	3.33642	0.749468	0.457473	0.542524	0.121164	2.77779	1.25989	0.290859	1.37323	0.422475	0.342638	0.850131	8.03959	0.947748	1.07823	0.719346	0.476479	1.5212	1.34743	0.413572	0.394631	1.05365	2.00534	1.64587	0.394507	1.11865	0.378436	0.696815	4.14898	0.490338	0.861456	0.344153	0.316965	2.3282	0.43024	1.14151	0.717309
Sample 34	2.30707	3.02641	0.981871	0.0108701	0.485062	0.709368	1.72773	2.69747	1.15375	1.41865	0.10294	0.844277	3.44134	0.488898	2.71401	1.24524	0.181457	1.80451	0.28048	0.252799	2.11439	0.812031	0.775621	0.527201	0.0591609	2.78223	0.976934	0.625215	2.37372	1.81489	1.52296	0.625846	2.25674	1.09586	6.92837	1.1547	5.81504	0.479441	0.679614	0.605633	0.418246	0.426174	8.81839	0.299118	0.161887	1.9277	0.863267	0.747739	0.431171
Sample 20	1.82901	2.24017	1.7809	0.0275179	0.637387	1.25493	0.835597	1.15557	1.29894	0.421474	0.41983	1.06939	0.592534	0.910421	0.373046	0.884801	0.176985	0.337417	0.68728	1.38517	1.37292	3.96029	0.82784	0.525741	1.64401e+06	2.20265	0.71219	3.39738	0.777089	1.24046	0.85671	0.759372	0.983667	1.81009	13.082	0.970981	22.4522	6.75719	12.7532	5.36105	0.784815	2.92922	2.13838	0.561278	1.86744	0.971899	2.14634	0.965003	8.95277
Sample 44	2.46581	3.01176	2.68069	0.686112	1.47861	1.79827	0.89495	1.23765	1.84719	2.00488	5.51316	2.34045	0.634622	2.01755	2.52	0.947649	47.0687	0.217729	0.522669	0.508056	1.71742	0.737956	1.36171	2.4207	0.118897	1.15128	0.762777	13.6556	0.832286	1.32857	1.4053	1.43185	0.344659	1.2389	1.21211	2.25717	0.689101	0.963545	0.66103	1.21716	0.840561	0.856494	1.87711	0.601146	3.07175	1.54851	0.208465	1.146	3.86196
Sample 37	1.37814	2.23035	1.93895	0.75324	3.02075	1.31976	0.860678	1.19026	0.927231	0.674636	1.01786	0.448275	0.610319	1.08694	2.85619	0.911359	14.8497	1.16495	0.321666	0.488601	1.06948	0.709696	1.18025	3.3106	5.36454	1.12032	1.68413	1.20839	0.800414	1.2777	1.54815	1.30274	0.331461	1.27786	0.30676	1.00013	0.662712	0.926646	0.635716	1.17055	0.808372	0.823695	2.16023	0.578125	1.64345	1.11153	0.0508202	1.72581	2.82451
Sample 15	1.43402	2.55905	0.181068	0.579755	0.83061	1.26629	0.526271	0.727796	1.13158	0.501567	0.312489	0.67492	3.30573	0.781115	0.23495	0.557261	3.57687	0.906643	0.204755	1.35572	1.2305	0.433952	0.659034	1.91909	2.28436	1.08466	2.45434	1.58494	0.489422	0.781262	2.28608	0.113195	0.202675	0.72853	0.724228	0.611538	0.405223	0.566609	0.388716	0.715744	0.494288	0.503658	0.432423	2.36164	0.816803	3.46986	0.0310746	0.980511	0.131609
Sample 21	1.15674	0.889216	0.970369	0.287476	1.79408	1.08418	0.775328	1.07222	0.653081	0.72775	2.52429	0.403821	0.549797	1.13101	0.346139	2.32692	2.13125	0.114435	0.412072	0.440148	0.81804	0.639318	0.947649	1.0435	124.482	0.928673	2.35762	2.17712	3.98934	1.15099	0.381004	1.10948	0.298591	0.942171	2.24003	0.900948	0.596994	4.01785	0.572675	1.05447	0.728209	0.742012	0.637066	0.520795	1.33428	0.165039	0.469396	1.83224	2.50417
Sample 31	1.25417	1.57929	1.40179	1.66	1.06726	0.95414	0.704438	0.974188	2.69634	2.68921	1.67777	2.51308	0.499528	0.957452	2.43697	0.745919	1.6764	0.688855	0.894179	1.14371	0.898076	0.580864	0.973391	1.55735	66.0485	0.981397	1.42603	4.43241	0.655114	1.04576	0.988659	1.43848	2.95244	0.814918	0.251074	3.65325	0.54241	3.13853	1.13639	0.958056	0.661627	6.56221	6.44054	0.473178	0.750918	1.20961	0.452674	1.39694	0.684442
Sample 45	0.711233	1.09729	3.31944	0.157984	1.35621	0.949302	3.31317	4.80634	1.70842	1.30844	1.56289	0.568456	0.773945	1.60096	1.17264	2.7736	4.52849	0.473009	0.354855	20.5975	0.51355	0.899964	1.35262	0.335819	0.294048	0.887966	2.27942	8.99272	1.015	1.62025	1.47756	2.19499	3.12439	2.15755	3.1995	5.08007	1.86881	2.52408	0.806151	1.48437	3.83641	5.12961	4.23349	1.75945	0.945005	0.225346	1.31149	0.367531	1.06044
Sample 36	0.609935	0.36533	3.72508	0.394797	0.732504	1.03762	0.674806	0.933209	2.31338	3.55089	1.16598	1.0954	0.478515	0.814662	0.655692	0.714542	0.654908	1.17713	1.46372	0.383083	0.650179	1.2748	2.48301	0.732597	0.22554	1.06504	1.35285	2.60646	0.627557	1.00177	1.05742	0.145143	2.09785	1.35917	2.78019	5.38588	0.519593	0.726528	0.498427	0.917756	2.19328	0.64581	1.75343	2.24615	0.832041	0.829058	2.46835	2.34124	0.928517
Sample 8	1.04516	1.75598	2.55668	2.50564	0.617242	1.2529	1.72733	0.722101	0.549046	1.74374	2.59646	2.32214	1.14602	1.47148	1.84816	0.5529	5.49593	0.249528	1.75642	0.296423	1.82628	0.430556	1.35106	3.31749	0.315662	1.9398	0.890076	6.87849	0.485593	2.17429	1.01434	1.72614	1.02095	0.685262	1.6623	0.606753	4.1309	0.562175	1.15465	0.710143	0.49042	1.06894	5.24223	2.20603	0.269009	0.539818	2.79054	1.94973	2.13613
Sample 32	0.612052	1.2503	1.92155	2.32976	1.49579	1.49721	0.681387	0.942309	1.71238	2.19494	0.427366	0.354893	1.3915	1.30159	1.33246	0.72151	2.57284	1.21358	2.59842	2.40615	1.02876	0.561856	0.828223	3.42972	0.237575	1.1801	1.96428	2.39013	0.633676	2.46493	0.778919	2.46664	0.262413	1.16856	0.884652	0.791786	1.74044	1.77042	1.72962	0.926705	0.639977	0.652108	1.63374	3.32293	2.10049	2.52196	0.161493	0.257791	2.3198
Sample 18	1.05975	0.561467	1.00019	0.751155	1.16305	0.83989	1.51419	0.563807	0.51871	0.422254	1.19876	0.212341	1.8083	0.826607	0.18201	0.431697	0.152023	0.349236	0.863122	0.231443	0.691073	1.71746	0.879705	1.03246	0.108326	0.856134	1.19003	2.23782	1.1422	0.605226	0.541692	0.176599	2.81261	1.13188	3.10842	0.473745	1.18464	0.438939	5.84602	1.41439	1.20338	0.390172	0.334988	1.11919	1.70731	0.553458	8.11474	1.48893	2.75872
Sample 26	1.12797	1.81412	0.672811	0.58812	0.214926	0.853387	0.502274	0.694609	0.466193	0.89638	0.490575	0.61919	1.54932	0.90832	0.767954	0.53185	0.0531924	6.57628	1.04076	1.70495	1.10031	0.414164	1.22952	1.88047	0.189393	2.52785	0.428094	0.705193	0.467105	0.745637	0.480479	0.810872	1.00132	0.992217	1.78038	0.583653	1.78071	0.540771	0.370991	1.89761	0.471749	0.480691	1.30512	0.337382	0.617165	3.62642	0.266009	1.21358	0.680185
Sample 44	2.45161	2.03676	0.962776	0.459514	0.523735	1.47557	26.622	1.66241	2.27048	1.35021	0.512117	1.25219	0.85242	1.85738	1.83922	1.27288	4.55157	1.16173	0.0651829	0.682418	1.50515	0.991217	0.667616	3.13853	0.159702	1.0912	1.02456	6.3076	3.3725	1.78453	1.02282	1.83089	0.462944	1.83112	6.44948	1.39685	44.1229	1.29423	0.887891	3.86691	1.12904	1.15044	3.34541	0.807455	1.79717	1.50582	0.85889	0.308271	0.300617
Sample 28	1.42872	1.48069	0.790191	0.974802	0.181861	1.01204	15.5038	5.04996	0.706127	0.314729	0.271034	2.75768	0.695266	0.791287	1.03461	1.0382	1.30891	0.272678	0.92315	0.556606	1.11027	7.24644	1.76552	2.15859	0.130259	1.0055	2.74537	1.37658	0.911818	1.45553	1.05595	1.10232	5.09792	1.87479	1.7878	1.13933	11.8142	1.05562	2.15615	3.13438	0.920884	2.8386	0.805626	0.658591	1.75653	1.54386	0.985239	0.793484	1.06142
Sample 35	2.4006	1.76901	2.04477	0.535459	1.06038	1.3158	0.710651	0.982779	1.93948	1.77135	0.402821	1.18355	4.18522	0.857934	2.50491	0.752497	18.6879	1.75314	0.238044	0.403431	1.23934	1.41808	0.52477	7.49931	0.603373	1.3628	4.62248	2.02337	5.25061	1.05498	1.31059	0.549508	4.38196	1.42444	2.51376	0.825791	1.89753	0.76512	0.524902	0.966505	4.83581	2.11821	0.583922	2.18877	0.823816	0.998069	0.181773	1.3388	0.355437
#MissDataFreq(%)	0	0	0	0.0208	0.0833	0	0.6875	0.8333	0	0	0	0.3542	0.4583	0	0.3542	0.8125	0.0625	0	0	0.5833	0	0.5833	0	0	0.2708	0	0.3958	0.5208	0.625	0.8125	0	0.125	0.3542	0	0.125	0.6875	0.5208	0.75	0.5833	0.7708	0.7917	0.6042	0.4375	0.5208	0	0	0.0833	0	0.2917
[truncated: 41 more columns]

## Sheet: File for heatmap
	S_1	S_2	S_3	S_4	S_5	S_6	S_7	S_8	S_9	S_10	S_11	S_12	S_13	V_1	V_2	V_3	V_4	V_5	V_6	V_7	V_8	V_9	V_10	V_11	V_12	V_13
Depot	1	1	1	1	1	1	1	1	1	1	1	1	1	2	2	2	2	2	2	2	2	2	2	2	2	2
ALCAM	1.92839	1.35072	1.86227	1.02863	0.979461	1.50184	2.11315	1.43302	1.47433	2.10876	2.30707	1.82901	2.46581	1.37814	1.43402	1.15674	1.25417	0.711233	0.609935	1.04516	0.612052	1.05975	1.12797	2.45161	1.42872	2.4006
ANPEP	2.25627	2.00871	2.22007	1.52549	2.71059	2.11884	3.19749	3.06865	2.30954	2.63708	3.02641	2.24017	3.01176	2.23035	2.55905	0.889216	1.57929	1.09729	0.36533	1.75598	1.2503	0.561467	1.81412	2.03676	1.48069	1.76901
CXCR5	1.99438	0.600932	1.13493	1.69851	3.15711	4.65659	4.46896	1.26278	1.74183	1.10722	0.981871	1.7809	2.68069	1.93895	0.181068	0.970369	1.40179	3.31944	3.72508	2.55668	1.92155	1.00019	0.672811	0.962776	0.790191	2.04477
BST2	0.116294	0.0129957	0.00377454	0.0868808	0.012289	0.186492	0.151443	0.230129	0.47287	0.0466444	0.0108701	0.0275179	0.686112	0.75324	0.579755	0.287476	1.66	0.157984	0.394797	2.50564	2.32976	0.751155	0.58812	0.459514	0.974802	0.535459
C5AR1	1.55679	1.12655	1.5244	0.1335	0.395087	0.61767	0.409114	0.411579	1.39208	0.354922	0.485062	0.637387	1.47861	3.02075	0.83061	1.79408	1.06726	1.35621	0.732504	0.617242	1.49579	1.16305	0.214926	0.523735	0.181861	1.06038
CASP3	0.957231	1.41743	0.769827	0.476739	0.884912	0.649892	1.18669	1.08945	1.16927	0.715954	0.709368	1.25493	1.79827	1.31976	1.26629	1.08418	0.95414	0.949302	1.03762	1.2529	1.49721	0.83989	0.853387	1.47557	1.01204	1.3158
CD1D	0.595516	0.566656	2.80282	0.719739	0.77211	0.627873	3.73009	2.48265	0.618943	0.512354	1.72773	0.835597	0.89495	0.860678	0.526271	0.775328	0.704438	3.31317	0.674806	1.72733	0.681387	1.51419	0.502274	26.622	15.5038	0.710651
CD3E	0.823556	0.783645	0.655926	0.995348	1.06777	2.562	0.792751	0.936017	0.855955	0.708549	2.69747	1.15557	1.23765	1.19026	0.727796	1.07222	0.974188	4.80634	0.933209	0.722101	0.942309	0.563807	0.694609	1.66241	5.04996	0.982779
CD4	1.22151	1.48349	0.854015	2.54383	0.747597	0.737646	0.231754	0.161806	0.986461	0.877011	1.15375	1.29894	1.84719	0.927231	1.13158	0.653081	2.69634	1.70842	2.31338	0.549046	1.71238	0.51871	0.466193	2.27048	0.706127	1.93948
CD5	0.836159	0.347042	0.893485	2.43544	1.4295	1.70076	2.57549	0.340214	0.499832	1.6379	1.41865	0.421474	2.00488	0.674636	0.501567	0.72775	2.68921	1.30844	3.55089	1.74374	2.19494	0.422254	0.89638	1.35021	0.314729	1.77135
CD14	0.678402	0.221526	0.307547	0.237096	0.360202	0.912911	0.470808	0.268851	0.347691	0.154664	0.10294	0.41983	5.51316	1.01786	0.312489	2.52429	1.67777	1.56289	1.16598	2.59646	0.427366	1.19876	0.490575	0.512117	0.271034	0.402821
CD19	1.13376	0.295137	1.87617	0.374868	0.402145	0.80522	0.298566	0.907386	0.32237	0.266854	0.844277	1.06939	2.34045	0.448275	0.67492	0.403821	2.51308	0.568456	1.0954	2.32214	0.354893	0.212341	0.61919	1.25219	2.75768	1.18355
CD22	2.93692	0.401824	0.924003	0.510377	0.547515	0.980532	3.74069	0.479955	0.438902	3.33642	3.44134	0.592534	0.634622	0.610319	3.30573	0.549797	0.499528	0.773945	0.478515	1.14602	1.3915	1.8083	1.54932	0.85242	0.695266	4.18522
CD27	0.727964	1.03259	0.842417	0.862904	1.38569	0.992592	0.932994	0.756602	1.11853	0.749468	0.488898	0.910421	2.01755	1.08694	0.781115	1.13101	0.957452	1.60096	0.814662	1.47148	1.30159	0.826607	0.90832	1.85738	0.791287	0.857934
CD80	1.41496	0.883371	0.211749	0.751628	0.344703	1.04109	2.94396	0.302168	0.276322	0.457473	2.71401	0.373046	2.52	2.85619	0.23495	0.346139	2.43697	1.17264	0.655692	1.84816	1.33246	0.18201	0.767954	1.83922	1.03461	2.50491
CD33	0.630583	0.600023	0.502231	0.76212	0.817576	0.664845	0.606995	0.716692	0.655389	0.542524	1.24524	0.884801	0.947649	0.911359	0.557261	2.32692	0.745919	2.7736	0.714542	0.5529	0.72151	0.431697	0.53185	1.27288	1.0382	0.752497
CD34	0.261708	0.897736	0.24702	0.201292	0.577822	1.97023	0.962615	0.0716791	0.397409	0.121164	0.181457	0.176985	47.0687	14.8497	3.57687	2.13125	1.6764	4.52849	0.654908	5.49593	2.57284	0.152023	0.0531924	4.55157	1.30891	18.6879
CD36	0.358971	0.0824848	0.392185	2.76499	0.429761	8.69552	6.40829	3.97955	1.14362	2.77779	1.80451	0.337417	0.217729	1.16495	0.906643	0.114435	0.688855	0.473009	1.17713	0.249528	1.21358	0.349236	6.57628	1.16173	0.272678	1.75314
CD40	0.328805	0.147076	0.681115	1.53223	1.18179	1.57422	1.68215	1.62898	0.840879	1.25989	0.28048	0.68728	0.522669	0.321666	0.204755	0.412072	0.894179	0.354855	1.46372	1.75642	2.59842	0.863122	1.04076	0.0651829	0.92315	0.238044
CD40LG	0.33807	0.321686	0.720495	0.40859	1.96164	0.911129	0.325424	0.384235	0.95997	0.290859	0.252799	1.38517	0.508056	0.488601	1.35572	0.440148	1.14371	20.5975	0.383083	0.296423	2.40615	0.231443	1.70495	0.682418	0.556606	0.403431
CD44	0.883055	1.20657	1.51073	0.757811	1.16251	0.944033	2.66212	1.97827	1.26685	1.37323	2.11439	1.37292	1.71742	1.06948	1.2305	0.81804	0.898076	0.51355	0.650179	1.82628	1.02876	0.691073	1.10031	1.50515	1.11027	1.23934
CD69	0.491049	0.467252	0.391099	0.593481	1.48206	0.51773	0.945362	0.558104	0.510367	0.422475	0.812031	3.96029	0.737956	0.709696	0.433952	0.639318	0.580864	0.899964	1.2748	0.430556	0.561856	1.71746	0.414164	0.991217	7.24644	1.41808
CD79A	0.756681	0.805017	1.38456	0.341058	1.43537	1.72201	1.77247	1.05586	1.18709	0.342638	0.775621	0.82784	1.36171	1.18025	0.659034	0.947649	0.973391	1.35262	2.48301	1.35106	0.828223	0.879705	1.22952	0.667616	1.76552	0.52477
CCR7	2.24662	0.97677	0.403439	0.152946	0.994073	0.526714	2.16559	0.73633	2.29967	0.850131	0.527201	0.525741	2.4207	3.3106	1.91909	1.0435	1.55735	0.335819	0.732597	3.31749	3.42972	1.03246	1.88047	3.13853	2.15859	7.49931
CR2	2.5939	193699	682.549	0.0956199	3693.54	0.0834152	0.158562	102.238	673252	8.03959	0.0591609	1.64401e+06	0.118897	5.36454	2.28436	124.482	66.0485	0.294048	0.22554	0.315662	0.237575	0.108326	0.189393	0.159702	0.130259	0.603373
CSF1R	4.27101	1.61878	1.88458	1.00899	1.56184	1.84793	2.84332	0.919705	0.710173	0.947748	2.78223	2.20265	1.15128	1.12032	1.08466	0.928673	0.981397	0.887966	1.06504	1.9398	1.1801	0.856134	2.52785	1.0912	1.0055	1.3628
CSF3R	0.507566	0.482968	2.41887	0.613442	0.658079	2.39994	1.91676	1.48281	0.527533	1.07823	0.976934	0.71219	0.762777	1.68413	2.45434	2.35762	1.42603	2.27942	1.35285	0.890076	1.96428	1.19003	0.428094	1.02456	2.74537	4.62248
CTLA4	1.76144	0.795587	0.665922	1.01052	2.40565	0.881536	4.51197	0.95028	2.22441	0.719346	0.625215	3.39738	13.6556	1.20839	1.58494	2.17712	4.43241	8.99272	2.60646	6.87849	2.39013	2.23782	0.705193	6.3076	1.37658	2.02337
EMR1	1.79811	0.526979	0.441092	0.669343	1.60787	0.58391	2.69724	1.25889	0.575605	0.476479	2.37372	0.777089	0.832286	0.800414	0.489422	3.98934	0.655114	1.015	0.627557	0.485593	0.633676	1.1422	0.467105	3.3725	0.911818	5.25061
FCER1A	0.884058	0.841214	0.704113	1.06847	1.14622	0.932093	0.850989	3.1359	0.918836	1.5212	1.81489	1.24046	1.32857	1.2777	0.781262	1.15099	1.04576	1.62025	1.00177	2.17429	2.46493	0.605226	0.745637	1.78453	1.45553	1.05498
FCER1G	0.812372	1.72016	1.23446	0.992092	2.15678	0.683278	2.66145	0.595791	1.02093	1.34743	1.52296	0.85671	1.4053	1.54815	2.28608	0.381004	0.988659	1.47756	1.05742	1.01434	0.778919	0.541692	0.480479	1.02282	1.05595	1.31059
FCGR1A	1.76078	0.121881	0.524814	0.154807	0.166072	1.20877	1.62025	0.394987	0.587589	0.413572	0.625846	0.759372	1.43185	1.30274	0.113195	1.10948	1.43848	2.19499	0.145143	1.72614	2.46664	0.176599	0.810872	1.83089	1.10232	0.549508
FCGR2A	0.229343	0.218228	0.599255	0.277183	0.297352	0.241804	1.00179	0.26066	1.6486	0.394631	2.25674	0.983667	0.344659	0.331461	0.202675	0.298591	2.95244	3.12439	2.09785	1.02095	0.262413	2.81261	1.00132	0.462944	5.09792	4.38196
GAPDH	1.26522	0.709428	0.863974	1.1461	1.46415	1.23433	0.691305	0.925985	1.20753	1.05365	1.09586	1.81009	1.2389	1.27786	0.72853	0.942171	0.814918	2.15755	1.35917	0.685262	1.16856	1.13188	0.992217	1.83112	1.87479	1.42444
GATA3	0.212252	0.201966	4.00698	0.859865	8.24498	14.2331	1.66077	1.32824	2.08857	2.00534	6.92837	13.082	1.21211	0.30676	0.724228	2.24003	0.251074	3.1995	2.78019	1.6623	0.884652	3.10842	1.78038	6.44948	1.7878	2.51376
GYPA	0.692002	0.658466	0.551149	0.836352	0.897208	0.729602	2.95232	0.786498	0.719225	1.64587	1.1547	0.970981	2.25717	1.00013	0.611538	0.900948	3.65325	5.08007	5.38588	0.606753	0.791786	0.473745	0.583653	1.39685	1.13933	0.825791
GZMB	2.53348	0.436319	2.70905	0.554191	0.594516	0.966911	11.6166	2.61859	0.476579	0.394507	5.81504	22.4522	0.689101	0.662712	0.405223	0.596994	0.54241	1.86881	0.519593	4.1309	1.74044	1.18464	1.78071	44.1229	11.8142	1.89753
IGHA1	0.641161	0.610089	0.510656	0.774905	0.83129	0.675998	0.617178	0.728714	0.666383	1.11865	0.479441	6.75719	0.963545	0.926646	0.566609	4.01785	3.13853	2.52408	0.726528	0.562175	1.77042	0.438939	0.540771	1.29423	1.05562	0.76512
IGHD	0.879723	0.418545	0.35033	0.531615	0.570298	0.463761	1.16645	0.499926	3.51077	0.378436	0.679614	12.7532	0.66103	0.635716	0.388716	0.572675	1.13639	0.806151	0.498427	1.15465	1.72962	5.84602	0.370991	0.887891	2.15615	0.524902
IGHE	0.809918	0.770668	1.50578	0.978865	1.05009	0.853925	0.779623	0.920516	0.84178	0.696815	0.605633	5.36105	1.21716	1.17055	0.715744	1.05447	0.958056	1.48437	0.917756	0.710143	0.926705	1.41439	1.89761	3.86691	3.13438	0.966505
IGHM	0.559325	0.532219	0.445477	0.675998	0.725187	0.589715	0.538403	0.635703	0.581328	4.14898	0.418246	0.784815	0.840561	0.808372	0.494288	0.728209	0.661627	3.83641	2.19328	0.49042	0.639977	1.20338	0.471749	1.12904	0.920884	4.83581
IL2RA	1.67929	0.542307	0.453922	0.688812	0.738933	0.600894	9.48632	2.55534	0.592347	0.490338	0.426174	2.92922	0.856494	0.823695	0.503658	0.742012	6.56221	5.12961	0.64581	1.06894	0.652108	0.390172	0.480691	1.15044	2.8386	2.11821
IL2RB	3.73174	0.931212	0.389721	0.59139	1.61722	3.29706	3.06279	0.556138	0.508569	0.861456	8.81839	2.13838	1.87711	2.16023	0.432423	0.637066	6.44054	4.23349	1.75343	5.24223	1.63374	0.334988	1.30512	3.34541	0.805626	0.583922
IL3RA	1.35015	0.380628	1.64922	0.966911	0.518634	2.08414	4.66902	0.454637	0.41575	0.344153	0.299118	0.561278	0.601146	0.578125	2.36164	0.520795	0.473178	1.75945	2.24615	2.20603	3.32293	1.11919	0.337382	0.807455	0.658591	2.18877
IL6	3.60099	1.15567	0.877859	0.804256	0.946097	0.469673	0.374593	0.70469	1.0246	0.316965	0.161887	1.86744	3.07175	1.64345	0.816803	1.33428	0.750918	0.945005	0.832041	0.269009	2.10049	1.70731	0.617165	1.79717	1.75653	0.823816
IL7R	0.972798	1.26011	0.379949	0.593181	0.90493	3.52237	1.01763	0.600768	1.33504	2.3282	1.9277	0.971899	1.54851	1.11153	3.46986	0.165039	1.20961	0.225346	0.829058	0.539818	2.52196	0.553458	3.62642	1.50582	1.54386	0.998069
TNFRSF9	0.902008	0.0334592	0.765184	0.688508	0.700705	0.828484	0.467232	0.321497	1.46803	0.43024	0.863267	2.14634	0.208465	0.0508202	0.0310746	0.469396	0.452674	1.31149	2.46835	2.79054	0.161493	8.11474	0.266009	0.85889	0.985239	0.181773
ITGA2	2.22675	0.567728	0.781656	0.237545	0.81485	0.572867	0.597471	0.703005	0.656381	1.14151	0.747739	0.965003	1.146	1.72581	0.980511	1.83224	1.39694	0.367531	2.34124	1.94973	0.257791	1.48893	1.21358	0.308271	0.793484	1.3388
ITGAM	0.148926	0.570777	0.118613	0.179991	0.193088	0.837987	0.143355	0.169262	1.19196	0.717309	0.431171	8.95277	3.86196	2.82451	0.131609	2.50417	0.684442	1.06044	0.928517	2.13613	2.3198	2.75872	0.680185	0.300617	1.06142	0.355437
ITGAX	0.158383	0.150707	0.126145	0.191421	1.6101	0.357947	2.54468	1.40459	0.164613	0.136265	1.23213	0.222234	0.238019	0.228905	0.139966	0.206205	2.27177	1.86928	0.17947	7.69979	0.181221	2.12405	0.267168	0.319706	0.260764	0.704897
KLRD1	0.0713756	0.385528	0.846301	0.796038	0.400047	0.731997	0.661391	1.00573	0.867083	0.346416	0.217072	0.608463	2.06085	0.214479	0.367099	1.3363	1.58217	4.04342	1.40728	1.22087	3.56008	1.07096	0.969901	1.38023	1.07543	1.32187
LY75	0.498343	0.746671	0.595378	1.14993	0.922665	1.67777	0.590583	1.23617	0.319277	0.312345	0.210936	1.45486	1.0665	0.29393	0.70509	1.26215	0.922452	1.5847	2.49587	1.19379	0.811997	2.01328	0.333451	1.43748	0.533864	0.557179
PDCD1	1.72672	0.4771	0.399342	0.605989	0.650084	0.528642	0.482644	0.569867	0.521123	0.43138	1.01797	0.703536	2.34031	0.724654	0.443098	0.652793	1.18621	2.37517	4.62792	0.439631	4.69252	2.47146	0.422893	2.54623	0.825513	1.80004
PDGFRB	0.539557	1.64625	1.00244	1.25109	1.78449	2.73811	1.41505	0.848223	1.59385	1.01596	0.822174	1.25138	1.94196	0.563381	0.800801	0.688971	1.39299	1.38977	0.511633	0.858079	2.2834	0.935741	0.785227	2.39028	0.669976	0.723893
PRF1	0.965713	0.918913	0.769148	1.16716	1.25209	1.01819	0.92959	2.71384	2.61413	0.830854	0.722131	1.35504	1.45129	2.79142	0.853423	1.2573	1.14235	1.7699	1.09429	2.03214	1.10496	0.661127	0.814508	1.94936	1.58997	3.42159
RPLP0	1.42184	1.06961	0.981067	1.06002	2.0187	1.67492	0.880721	1.3126	1.93781	1.28588	0.611924	1.69751	2.20905	1.43803	1.0199	1.19451	1.23979	3.23947	1.98218	0.896945	1.35387	1.23807	0.844454	2.29913	1.36707	1.89311
SELL	0.557425	0.207644	0.173802	1.39782	0.972328	2.39692	1.31116	1.46055	1.04212	0.901156	0.86066	1.31177	1.41668	1.05203	0.192845	2.01323	0.516264	4.74316	1.89629	0.882203	1.91213	3.11273	0.972103	1.05788	0.864646	0.260409
SIGLEC1	0.848419	0.807303	0.675728	1.0254	1.10001	4.33245	0.816683	0.964274	0.881795	0.729939	1.61051	1.19046	2.97423	1.22619	0.749767	1.10459	2.0072	1.55493	0.961382	2.45238	0.970757	0.580828	0.715578	1.71259	1.39685	1.01245
SPN	0.81002	0.770765	0.645146	0.978988	1.05022	2.19674	1.79879	0.920632	0.841886	0.696903	2.07872	1.13658	1.21731	1.17069	0.715834	1.0546	0.958177	1.48455	0.917871	1.95798	0.926822	1.4473	0.683192	1.63508	1.33363	1.93325
TRA@	3.65702	0.748461	1.29444	0.283025	2.46115	4.36808	1.09784	1.39894	0.243389	12.412	3.97053	2.83301	0.775035	0.988971	1.81043	2.59068	0.61005	0.429184	0.265356	2.89387	3.82909	0.747943	0.19751	0.472701	1.57462	5.99461
TRD@	0.739756	0.703906	0.589183	0.894067	3.09253	0.779951	0.712085	0.840773	0.768857	0.636451	0.553167	2.53465	1.11172	1.06914	0.65374	3.69043	1.76964	5.34104	0.838251	0.648624	0.846425	1.54484	2.43084	1.49325	1.21795	6.89773
THY1	1.37861	0.691857	0.807133	0.629617	1.34992	1.54066	0.607608	0.534729	0.763065	0.79345	1.07168	1.41116	2.01933	0.952338	0.766777	1.20404	0.819346	1.4154	0.804155	0.411666	0.524329	0.864864	0.480146	1.96775	0.774075	1.04987
TNF	2.12879	0.174025	3.07524	0.591055	0.237121	2.75559	0.8864	2.26529	0.673475	0.3673	3.19474	2.30969	1.75163	0.264321	0.556594	0.639802	1.35038	0.335185	0.869564	0.776126	0.209259	0.656271	0.154252	0.895871	1.11757	0.797762
TNFSF4	1.88418	0.779312	0.834281	0.49871	1.12008	1.08018	0.606231	0.347867	0.830819	0.318627	0.594029	0.892922	4.77204	3.39938	1.77967	2.93347	1.3317	1.64255	1.38729	0.202399	0.739834	1.55216	0.830627	2.25679	0.394001	0.980058
TNFSF9	2.95288	2.33829	1.01592	0.603094	1.38011	0.407665	1.70778	0.626674	4.21575	0.216452	0.824041	0.791021	1.37343	5.36082	0.619763	1.36679	2.49399	1.32145	1.05369	6.04379	1.37788	1.10073	1.2444	0.681816	2.12941	0.305898
TNFRSF18	0.738545	0.0900014	0.299665	0.114315	0.122633	0.0997244	0.493375	0.107501	1.0669	1.24467	3.09175	0.132717	3.67418	0.372701	0.278244	0.300081	0.111885	0.60155	0.755808	0.93698	0.564127	1.71724	0.497956	1.11968	0.155727	0.431597
DLK1	0.647739	0.616348	0.515896	0.782856	0.83982	0.682934	5.27615	3.12998	1.35957	0.557284	0.48436	0.908874	0.973432	0.936154	0.572422	0.84332	0.766213	1.18714	1.84014	64.4817	1.48228	0.947907	1.41208	1.30751	11.4861	0.77297
NRP1	1.16278	1.05695	0.96476	1.40826	1.70792	1.84026	1.28929	1.37482	2.06658	2.12222	1.32983	1.1617	1.64062	1.09044	1.55751	0.626872	0.872913	1.09019	0.738111	0.53031	0.678259	0.936213	1.10489	2.40812	0.970573	1.21721
TNFSF18	1.09404	0.358737	0.429978	0.225625	0.242043	1.06733	0.179701	0.212176	0.194028	1.87471	0.443293	0.261945	0.280551	0.862144	0.494943	0.789676	0.220829	2.37951	1.40834	0.163686	0.704172	1.82513	0.314907	2.4863	0.788947	1.29564
CD83	0.3652	0.198621	0.675686	0.743338	0.611076	0.381853	1.76511	2.82338	0.108174	1.4853	1.13479	1.02913	0.312824	0.150422	1.00238	0.728714	0.84915	0.384954	1.06591	1.96986	1.16642	1.01613	1.29872	0.932445	1.12513	2.02196
KLF2	0.267763	1.09305	1.37525	2.31717	0.985342	1.02553	0.791702	0.620583	1.40805	0.727506	0.655968	1.8515	1.79589	0.622163	1.07676	1.26988	0.867757	2.46747	1.04273	0.580901	1.47874	0.903354	1.19281	1.11679	1.33548	0.546779
CXCR6	0.696157	1.16944	0.648039	0.458127	0.89885	1.83759	1.38174	0.557542	1.21938	0.537555	0.920922	0.958036	1.15281	1.38014	0.933778	0.412696	1.49985	0.795804	1.416	1.78982	1.57879	1.09264	1.19733	1.86325	0.874068	0.555741
KLRA1	2.30789	0.658342	0.928029	0.74686	2.44739	2.92799	1.86422	0.970798	1.25201	1.00806	1.44417	1.47759	3.85102	2.15533	0.924819	1.25287	0.885712	3.84925	1.39369	1.46298	0.720919	0.822968	2.23598	2.46897	2.20979	2.0599
KLRK1	0.368204	0.35036	0.293258	0.44501	0.477391	3.27367	0.95699	0.418483	0.382688	1.48615	2.32663	10.3621	1.14969	1.90384	0.698941	0.47938	1.07617	0.674821	0.417228	1.49891	1.87372	2.09639	0.310553	3.34246	2.55604	3.99882
ZNF423	0.472651	0.59098	0.362868	0.595091	0.744073	0.793434	0.45089	0.544316	1.27678	0.160745	0.411372	0.469929	3.97104	1.4878	1.42061	1.30181	1.1968	1.60753	0.287809	1.29073	2.06506	0.476379	1.53494	4.84394	1.21351	1.53458
GPR77	0.616595	2.18817	5.57921	1.38869	3.03787	0.582257	3.00714	1.43402	3.71422	0.172706	0.358007	2.75884	2.98775	6.41179	5.49478	0.754745	4.00202	4.90888	0.227467	6.75393	4.04945	0.934798	1.87609	5.31742	2.09177	4.93276
ICOS	0.905197	0.861329	0.720949	1.09402	1.17362	0.95438	0.871337	1.02881	0.940806	0.778788	2.29894	6.91615	1.36034	1.30825	0.799943	1.17851	1.07076	3.54627	1.02572	0.793684	1.03572	1.99258	0.763466	1.8272	1.49033	8.22664
TBX21	0.658522	0.626609	0.524484	0.795887	4.47215	14.2475	0.633889	0.748446	0.684428	0.566561	3.63252	0.924003	0.989636	0.951738	0.581951	0.857358	1.55794	1.2069	0.746201	6.16729	4.98515	1.70957	0.555414	15.0599	11.132	2.39546
CD209	0.558409	0.531347	1.04976	0.674891	1.48356	1.20224	0.537521	0.634662	0.580376	0.480429	1.61447	5.03873	0.839185	0.807048	1.63134	0.727017	0.660544	1.02342	1.62307	0.489618	0.638929	2.61666	0.470977	3.77566	0.919376	1.74278
CD207	0.763627	0.72662	0.608195	0.922917	0.990072	0.805118	0.735063	0.867903	0.793667	0.656988	2.13999	1.07148	1.14759	1.10364	0.674835	0.994199	0.903297	885.249	0.8653	1.8742	0.873738	1.04556	0.644063	1.54143	1.25725	4.03324
FOXP3	0.748524	0.840579	1.25075	0.413642	1.46489	1.33187	1.21851	0.506905	0.881351	1.04039	1.61081	1.30205	1.18082	1.72483	0.680557	1.1335	0.751297	3.14078	1.48911	0.441797	0.956247	0.623497	0.603094	2.85889	0.657679	1.52639
AICDA	0.980861	0.948326	1.17266	0.475479	0.510077	0.41479	0.378698	0.447137	1.76637	0.338475	0.294183	0.552018	3.45046	0.568588	0.347669	0.512203	2.69532	3.46804	0.923673	0.344949	3.32523	0.269331	0.331816	1.60153	0.647726	0.938951
BTLA	0.6044	0.57511	0.481378	0.730476	0.783629	0.63724	1.16358	0.686934	0.628177	0.519997	0.451952	0.848062	0.908301	0.873518	0.534122	0.786895	0.714947	3.53222	0.684873	0.529943	1.40728	2.219	1.12032	1.22002	0.995097	0.721252
CD24	1.28264	0.0474797	6.652	2.14274	6.72152	2.53056	1.52956	1.43773	10.5326	0.12346	0.065871	0.676794	0.581072	0.639694	0.140514	0.855469	1.98268	0.861022	1.00101	2.91694	1.09692	2.63436	0.149007	0.0636566	0.485807	0.103602
LT ViiA7	Sample 38	Sample 9	Sample 22	Sample 23	Sample 46	Sample 39	Sample 7	Sample 14	Sample 17	Sample 25	Sample 34	Sample 20	Sample 44	Sample 37	Sample 15	Sample 21	Sample 31	Sample 45	Sample 36	Sample 8	Sample 32	Sample 18	Sample 26	Sample 44	Sample 28	Sample 35

## Sheet: Genex VAT - SAT nonobe-np
Group 1	Group 2	P-Value
BST2 (SAT non obese)	BST2 (VAT non obese)	0.000271554
ANPEP (SAT non obese)	ANPEP (VAT non obese)	0.000590595
ZNF423 (SAT non obese)	ZNF423 (VAT non obese)	0.0065688
KLRD1 (SAT non obese)	KLRD1 (VAT non obese)	0.00766076
NRP1 (SAT non obese)	NRP1 (VAT non obese)	0.00766076
CD14 (SAT non obese)	CD14 (VAT non obese)	0.0159413
CD34 (SAT non obese)	CD34 (VAT non obese)	0.0240449
TRD@ (SAT non obese)	TRD@ (VAT non obese)	0.0312522
CD44 (SAT non obese)	CD44 (VAT non obese)	0.0355039
BTLA (SAT non obese)	BTLA (VAT non obese)	0.0355039
ALCAM (SAT non obese)	ALCAM (VAT non obese)	0.0402395
CCR7 (SAT non obese)	CCR7 (VAT non obese)	0.0402395
CSF3R (SAT non obese)	CSF3R (VAT non obese)	0.0455003
FCGR2A (SAT non obese)	FCGR2A (VAT non obese)	0.0577704
PDCD1 (SAT non obese)	PDCD1 (VAT non obese)	0.0577704
TNFSF18 (SAT non obese)	TNFSF18 (VAT non obese)	0.0577704
TNF (SAT non obese)	TNF (VAT non obese)	0.0726741
DLK1 (SAT non obese)	DLK1 (VAT non obese)	0.0726741
PDGFRB (SAT non obese)	PDGFRB (VAT non obese)	0.0812307
GPR77 (SAT non obese)	GPR77 (VAT non obese)	0.0812307
CD207 (SAT non obese)	CD207 (VAT non obese)	0.0812307
ITGA2 (SAT non obese)	ITGA2 (VAT non obese)	0.0905873
IGHM (SAT non obese)	IGHM (VAT non obese)	0.111893
IL3RA (SAT non obese)	IL3RA (VAT non obese)	0.123936
TBX21 (SAT non obese)	TBX21 (VAT non obese)	0.123936
CSF1R (SAT non obese)	CSF1R (VAT non obese)	0.136967
CTLA4 (SAT non obese)	CTLA4 (VAT non obese)	0.136967
ITGAM (SAT non obese)	ITGAM (VAT non obese)	0.136967
IGHE (SAT non obese)	IGHE (VAT non obese)	0.151032
TNFSF4 (SAT non obese)	TNFSF4 (VAT non obese)	0.151032
CASP3 (SAT non obese)	CASP3 (VAT non obese)	0.199825
FCGR1A (SAT non obese)	FCGR1A (VAT non obese)	0.218409
CXCR6 (SAT non obese)	CXCR6 (VAT non obese)	0.218409
KLRK1 (SAT non obese)	KLRK1 (VAT non obese)	0.218409
ITGAX (SAT non obese)	ITGAX (VAT non obese)	0.259233
CD83 (SAT non obese)	CD83 (VAT non obese)	0.259233
ICOS (SAT non obese)	ICOS (VAT non obese)	0.281515
PRF1 (SAT non obese)	PRF1 (VAT non obese)	0.305061
CD24 (SAT non obese)	CD24 (VAT non obese)	0.305061
CD19 (SAT non obese)	CD19 (VAT non obese)	0.329878
CD27 (SAT non obese)	CD27 (VAT non obese)	0.355967
CD40LG (SAT non obese)	CD40LG (VAT non obese)	0.355967
CD69 (SAT non obese)	CD69 (VAT non obese)	0.355967
TRA@ (SAT non obese)	TRA@ (VAT non obese)	0.355967
CD209 (SAT non obese)	CD209 (VAT non obese)	0.355967
CXCR5 (SAT non obese)	CXCR5 (VAT non obese)	0.38332
FCER1G (SAT non obese)	FCER1G (VAT non obese)	0.38332
IGHA1 (SAT non obese)	IGHA1 (VAT non obese)	0.38332
LY75 (SAT non obese)	LY75 (VAT non obese)	0.38332
C5AR1 (SAT non obese)	C5AR1 (VAT non obese)	0.411924
CR2 (SAT non obese)	CR2 (VAT non obese)	0.411924
IGHD (SAT non obese)	IGHD (VAT non obese)	0.472789
SPN (SAT non obese)	SPN (VAT non obese)	0.472789
TNFRSF18 (SAT non obese)	TNFRSF18 (VAT non obese)	0.472789
CD33 (SAT non obese)	CD33 (VAT non obese)	0.504985
TNFSF9 (SAT non obese)	TNFSF9 (VAT non obese)	0.504985
GAPDH (SAT non obese)	GAPDH (VAT non obese)	0.538301
CD22 (SAT non obese)	CD22 (VAT non obese)	0.572684
CD80 (SAT non obese)	CD80 (VAT non obese)	0.572684
CD36 (SAT non obese)	CD36 (VAT non obese)	0.572684
CD40 (SAT non obese)	CD40 (VAT non obese)	0.572684
IL2RA (SAT non obese)	IL2RA (VAT non obese)	0.572684
IL6 (SAT non obese)	IL6 (VAT non obese)	0.572684
SIGLEC1 (SAT non obese)	SIGLEC1 (VAT non obese)	0.608077
CD4 (SAT non obese)	CD4 (VAT non obese)	0.644412
SELL (SAT non obese)	SELL (VAT non obese)	0.644412
THY1 (SAT non obese)	THY1 (VAT non obese)	0.644412
FCER1A (SAT non obese)	FCER1A (VAT non obese)	0.681618
GATA3 (SAT non obese)	GATA3 (VAT non obese)	0.681618
CD1D (SAT non obese)	CD1D (VAT non obese)	0.719614
AICDA (SAT non obese)	AICDA (VAT non obese)	0.719614
CD5 (SAT non obese)	CD5 (VAT non obese)	0.797634
EMR1 (SAT non obese)	EMR1 (VAT non obese)	0.797634
GYPA (SAT non obese)	GYPA (VAT non obese)	0.797634
RPLP0 (SAT non obese)	RPLP0 (VAT non obese)	0.797634
IL7R (SAT non obese)	IL7R (VAT non obese)	0.837472
CD3E (SAT non obese)	CD3E (VAT non obese)	0.877731
IL2RB (SAT non obese)	IL2RB (VAT non obese)	0.877731
GZMB (SAT non obese)	GZMB (VAT non obese)	0.918309
CD79A (SAT non obese)	CD79A (VAT non obese)	0.959101
KLF2 (SAT non obese)	KLF2 (VAT non obese)	0.959101
FOXP3 (SAT non obese)	FOXP3 (VAT non obese)	0.959101
TNFRSF9 (SAT non obese)	TNFRSF9 (VAT non obese)	1
KLRA1 (SAT non obese)	KLRA1 (VAT non obese)	1

## Sheet: Genex VAT - SAT obe-np 
Group 1	Group 2	P-Value
BST2 (SAT obese)	BST2 (VAT obese)	0.00252282
TNFRSF18 (SAT obese)	TNFRSF18 (VAT obese)	0.00252282
CD14 (SAT obese)	CD14 (VAT obese)	0.0255747
CD34 (SAT obese)	CD34 (VAT obese)	0.0255747
GATA3 (SAT obese)	GATA3 (VAT obese)	0.0255747
ITGA2 (SAT obese)	ITGA2 (VAT obese)	0.0255747
C5AR1 (SAT obese)	C5AR1 (VAT obese)	0.030239
CD36 (SAT obese)	CD36 (VAT obese)	0.030239
TNFSF18 (SAT obese)	TNFSF18 (VAT obese)	0.0356164
KLRD1 (SAT obese)	KLRD1 (VAT obese)	0.0488441
ZNF423 (SAT obese)	ZNF423 (VAT obese)	0.0659711
CD79A (SAT obese)	CD79A (VAT obese)	0.0877681
IGHM (SAT obese)	IGHM (VAT obese)	0.0877681
ANPEP (SAT obese)	ANPEP (VAT obese)	0.100668
CD40LG (SAT obese)	CD40LG (VAT obese)	0.115035
FCER1G (SAT obese)	FCER1G (VAT obese)	0.115035
CASP3 (SAT obese)	CASP3 (VAT obese)	0.130968
TNFSF4 (SAT obese)	TNFSF4 (VAT obese)	0.130968
CD27 (SAT obese)	CD27 (VAT obese)	0.148562
IL7R (SAT obese)	IL7R (VAT obese)	0.148562
ITGAX (SAT obese)	ITGAX (VAT obese)	0.148562
PRF1 (SAT obese)	PRF1 (VAT obese)	0.148562
NRP1 (SAT obese)	NRP1 (VAT obese)	0.148562
CD4 (SAT obese)	CD4 (VAT obese)	0.189082
CCR7 (SAT obese)	CCR7 (VAT obese)	0.237218
CXCR6 (SAT obese)	CXCR6 (VAT obese)	0.237218
ITGAM (SAT obese)	ITGAM (VAT obese)	0.264292
RPLP0 (SAT obese)	RPLP0 (VAT obese)	0.264292
CTLA4 (SAT obese)	CTLA4 (VAT obese)	0.293424
KLRK1 (SAT obese)	KLRK1 (VAT obese)	0.293424
CD80 (SAT obese)	CD80 (VAT obese)	0.324636
IL6 (SAT obese)	IL6 (VAT obese)	0.324636
CD209 (SAT obese)	CD209 (VAT obese)	0.324636
CD19 (SAT obese)	CD19 (VAT obese)	0.357933
CD69 (SAT obese)	CD69 (VAT obese)	0.357933
TNFRSF9 (SAT obese)	TNFRSF9 (VAT obese)	0.357933
TNFSF9 (SAT obese)	TNFSF9 (VAT obese)	0.430708
AICDA (SAT obese)	AICDA (VAT obese)	0.430708
CD33 (SAT obese)	CD33 (VAT obese)	0.470101
CD40 (SAT obese)	CD40 (VAT obese)	0.470101
CR2 (SAT obese)	CR2 (VAT obese)	0.470101
FCER1A (SAT obese)	FCER1A (VAT obese)	0.470101
IL3RA (SAT obese)	IL3RA (VAT obese)	0.470101
TRA@ (SAT obese)	TRA@ (VAT obese)	0.470101
GPR77 (SAT obese)	GPR77 (VAT obese)	0.470101
CD24 (SAT obese)	CD24 (VAT obese)	0.470101
CSF3R (SAT obese)	CSF3R (VAT obese)	0.511406
IGHA1 (SAT obese)	IGHA1 (VAT obese)	0.511406
THY1 (SAT obese)	THY1 (VAT obese)	0.511406
TNF (SAT obese)	TNF (VAT obese)	0.511406
DLK1 (SAT obese)	DLK1 (VAT obese)	0.511406
ALCAM (SAT obese)	ALCAM (VAT obese)	0.55453
SPN (SAT obese)	SPN (VAT obese)	0.55453
FCGR2A (SAT obese)	FCGR2A (VAT obese)	0.599361
SIGLEC1 (SAT obese)	SIGLEC1 (VAT obese)	0.599361
KLF2 (SAT obese)	KLF2 (VAT obese)	0.599361
CD22 (SAT obese)	CD22 (VAT obese)	0.645764
GZMB (SAT obese)	GZMB (VAT obese)	0.645764
CD83 (SAT obese)	CD83 (VAT obese)	0.645764
FOXP3 (SAT obese)	FOXP3 (VAT obese)	0.645764
CXCR5 (SAT obese)	CXCR5 (VAT obese)	0.693588
FCGR1A (SAT obese)	FCGR1A (VAT obese)	0.693588
IGHE (SAT obese)	IGHE (VAT obese)	0.742666
PDCD1 (SAT obese)	PDCD1 (VAT obese)	0.742666
CD3E (SAT obese)	CD3E (VAT obese)	0.792813
CD5 (SAT obese)	CD5 (VAT obese)	0.792813
CD44 (SAT obese)	CD44 (VAT obese)	0.792813
EMR1 (SAT obese)	EMR1 (VAT obese)	0.792813
GAPDH (SAT obese)	GAPDH (VAT obese)	0.843831
IL2RB (SAT obese)	IL2RB (VAT obese)	0.843831
ICOS (SAT obese)	ICOS (VAT obese)	0.843831
CD1D (SAT obese)	CD1D (VAT obese)	0.895514
GYPA (SAT obese)	GYPA (VAT obese)	0.895514
IGHD (SAT obese)	IGHD (VAT obese)	0.895514
CD207 (SAT obese)	CD207 (VAT obese)	0.895514
PDGFRB (SAT obese)	PDGFRB (VAT obese)	0.947645
SELL (SAT obese)	SELL (VAT obese)	0.947645
TRD@ (SAT obese)	TRD@ (VAT obese)	0.947645
KLRA1 (SAT obese)	KLRA1 (VAT obese)	0.947645
CSF1R (SAT obese)	CSF1R (VAT obese)	1
IL2RA (SAT obese)	IL2RA (VAT obese)	1
LY75 (SAT obese)	LY75 (VAT obese)	1
TBX21 (SAT obese)	TBX21 (VAT obese)	1
BTLA (SAT obese)	BTLA (VAT obese)	1

## Sheet: Genex SAT obese vs non obese
Group 1	Group 2	P-Value
CD44 (SAT obese)	CD44 (SAT non obese)	0.0204786
ANPEP (SAT obese)	ANPEP (SAT non obese)	0.0238507
ALCAM (SAT obese)	ALCAM (SAT non obese)	0.0320608
CD36 (SAT obese)	CD36 (SAT non obese)	0.0488564
ITGA2 (SAT obese)	ITGA2 (SAT non obese)	0.0724893
CD69 (SAT obese)	CD69 (SAT non obese)	0.0929262
CSF1R (SAT obese)	CSF1R (SAT non obese)	0.0929262
BST2 (SAT obese)	BST2 (SAT non obese)	0.104756
CD27 (SAT obese)	CD27 (SAT non obese)	0.131977
CD79A (SAT obese)	CD79A (SAT non obese)	0.131977
FCGR2A (SAT obese)	FCGR2A (SAT non obese)	0.147501
KLRA1 (SAT obese)	KLRA1 (SAT non obese)	0.147501
TNFRSF18 (SAT obese)	TNFRSF18 (SAT non obese)	0.164384
DLK1 (SAT obese)	DLK1 (SAT non obese)	0.164384
CXCR5 (SAT obese)	CXCR5 (SAT non obese)	0.202449
CD4 (SAT obese)	CD4 (SAT non obese)	0.202449
CD40 (SAT obese)	CD40 (SAT non obese)	0.223731
LY75 (SAT obese)	LY75 (SAT non obese)	0.246566
SIGLEC1 (SAT obese)	SIGLEC1 (SAT non obese)	0.246566
TNF (SAT obese)	TNF (SAT non obese)	0.246566
GAPDH (SAT obese)	GAPDH (SAT non obese)	0.270986
FCGR1A (SAT obese)	FCGR1A (SAT non obese)	0.297014
TNFSF4 (SAT obese)	TNFSF4 (SAT non obese)	0.297014
BTLA (SAT obese)	BTLA (SAT non obese)	0.297014
CD1D (SAT obese)	CD1D (SAT non obese)	0.310635
C5AR1 (SAT obese)	C5AR1 (SAT non obese)	0.324663
CASP3 (SAT obese)	CASP3 (SAT non obese)	0.324663
IGHM (SAT obese)	IGHM (SAT non obese)	0.324663
IL7R (SAT obese)	IL7R (SAT non obese)	0.324663
RPLP0 (SAT obese)	RPLP0 (SAT non obese)	0.353934
FCER1G (SAT obese)	FCER1G (SAT non obese)	0.384821
GZMB (SAT obese)	GZMB (SAT non obese)	0.417302
NRP1 (SAT obese)	NRP1 (SAT non obese)	0.417302
CR2 (SAT obese)	CR2 (SAT non obese)	0.451345
CSF3R (SAT obese)	CSF3R (SAT non obese)	0.451345
IL2RB (SAT obese)	IL2RB (SAT non obese)	0.451345
KLF2 (SAT obese)	KLF2 (SAT non obese)	0.451345
CD209 (SAT obese)	CD209 (SAT non obese)	0.451345
ZNF423 (SAT obese)	ZNF423 (SAT non obese)	0.486906
PDCD1 (SAT obese)	PDCD1 (SAT non obese)	0.523928
PDGFRB (SAT obese)	PDGFRB (SAT non obese)	0.523928
PRF1 (SAT obese)	PRF1 (SAT non obese)	0.523928
THY1 (SAT obese)	THY1 (SAT non obese)	0.523928
CD5 (SAT obese)	CD5 (SAT non obese)	0.562343
CD80 (SAT obese)	CD80 (SAT non obese)	0.562343
GATA3 (SAT obese)	GATA3 (SAT non obese)	0.562343
KLRD1 (SAT obese)	KLRD1 (SAT non obese)	0.562343
CD83 (SAT obese)	CD83 (SAT non obese)	0.562343
CCR7 (SAT obese)	CCR7 (SAT non obese)	0.602068
TNFRSF9 (SAT obese)	TNFRSF9 (SAT non obese)	0.602068
FOXP3 (SAT obese)	FOXP3 (SAT non obese)	0.602068
CD14 (SAT obese)	CD14 (SAT non obese)	0.643011
CD22 (SAT obese)	CD22 (SAT non obese)	0.643011
IGHA1 (SAT obese)	IGHA1 (SAT non obese)	0.643011
KLRK1 (SAT obese)	KLRK1 (SAT non obese)	0.643011
IL6 (SAT obese)	IL6 (SAT non obese)	0.685069
TNFSF9 (SAT obese)	TNFSF9 (SAT non obese)	0.685069
GPR77 (SAT obese)	GPR77 (SAT non obese)	0.728126
EMR1 (SAT obese)	EMR1 (SAT non obese)	0.772059
IGHD (SAT obese)	IGHD (SAT non obese)	0.772059
SPN (SAT obese)	SPN (SAT non obese)	0.772059
CD19 (SAT obese)	CD19 (SAT non obese)	0.816735
IGHE (SAT obese)	IGHE (SAT non obese)	0.816735
TBX21 (SAT obese)	TBX21 (SAT non obese)	0.816735
CD33 (SAT obese)	CD33 (SAT non obese)	0.862015
CD40LG (SAT obese)	CD40LG (SAT non obese)	0.862015
IL2RA (SAT obese)	IL2RA (SAT non obese)	0.862015
SELL (SAT obese)	SELL (SAT non obese)	0.862015
TNFSF18 (SAT obese)	TNFSF18 (SAT non obese)	0.862015
CXCR6 (SAT obese)	CXCR6 (SAT non obese)	0.862015
CD3E (SAT obese)	CD3E (SAT non obese)	0.907753
GYPA (SAT obese)	GYPA (SAT non obese)	0.907753
TRD@ (SAT obese)	TRD@ (SAT non obese)	0.907753
ICOS (SAT obese)	ICOS (SAT non obese)	0.907753
CD207 (SAT obese)	CD207 (SAT non obese)	0.907753
CD34 (SAT obese)	CD34 (SAT non obese)	0.953799
FCER1A (SAT obese)	FCER1A (SAT non obese)	0.953799
ITGAM (SAT obese)	ITGAM (SAT non obese)	0.953799
ITGAX (SAT obese)	ITGAX (SAT non obese)	0.953799
TRA@ (SAT obese)	TRA@ (SAT non obese)	0.953799
AICDA (SAT obese)	AICDA (SAT non obese)	0.953799
CTLA4 (SAT obese)	CTLA4 (SAT non obese)	1
IL3RA (SAT obese)	IL3RA (SAT non obese)	1
CD24 (SAT obese)	CD24 (SAT non obese)	1

## Sheet: Genex VAT obese vs nonobese
Group 1	Group 2	P-Value
CTLA4 (VAT obese)	CTLA4 (VAT non obese)	0.00213603
RPLP0 (VAT obese)	RPLP0 (VAT non obese)	0.0276944
TNF (VAT obese)	TNF (VAT non obese)	0.0370044
GPR77 (VAT obese)	GPR77 (VAT non obese)	0.0425828
TRD@ (VAT obese)	TRD@ (VAT non obese)	0.0456288
DLK1 (VAT obese)	DLK1 (VAT non obese)	0.0456288
TNFRSF18 (VAT obese)	TNFRSF18 (VAT non obese)	0.0488564
CSF3R (VAT obese)	CSF3R (VAT non obese)	0.0558883
CD34 (VAT obese)	CD34 (VAT non obese)	0.0637435
CCR7 (VAT obese)	CCR7 (VAT non obese)	0.0724893
PRF1 (VAT obese)	PRF1 (VAT non obese)	0.0772174
GZMB (VAT obese)	GZMB (VAT non obese)	0.0986995
KLRA1 (VAT obese)	KLRA1 (VAT non obese)	0.11775
ICOS (VAT obese)	ICOS (VAT non obese)	0.131977
TBX21 (VAT obese)	TBX21 (VAT non obese)	0.139573
CD40 (VAT obese)	CD40 (VAT non obese)	0.147501
IGHE (VAT obese)	IGHE (VAT non obese)	0.173353
ANPEP (VAT obese)	ANPEP (VAT non obese)	0.182683
THY1 (VAT obese)	THY1 (VAT non obese)	0.182683
GATA3 (VAT obese)	GATA3 (VAT non obese)	0.223731
TNFSF9 (VAT obese)	TNFSF9 (VAT non obese)	0.223731
FCER1A (VAT obese)	FCER1A (VAT non obese)	0.234952
CD207 (VAT obese)	CD207 (VAT non obese)	0.234952
SIGLEC1 (VAT obese)	SIGLEC1 (VAT non obese)	0.258576
SPN (VAT obese)	SPN (VAT non obese)	0.258576
GAPDH (VAT obese)	GAPDH (VAT non obese)	0.270986
BST2 (VAT obese)	BST2 (VAT non obese)	0.297014
ITGAX (VAT obese)	ITGAX (VAT non obese)	0.297014
CD1D (VAT obese)	CD1D (VAT non obese)	0.310635
ALCAM (VAT obese)	ALCAM (VAT non obese)	0.324663
IL2RB (VAT obese)	IL2RB (VAT non obese)	0.339096
CR2 (VAT obese)	CR2 (VAT non obese)	0.353934
TNFRSF9 (VAT obese)	TNFRSF9 (VAT non obese)	0.384821
CXCR5 (VAT obese)	CXCR5 (VAT non obese)	0.451345
CASP3 (VAT obese)	CASP3 (VAT non obese)	0.486906
CD36 (VAT obese)	CD36 (VAT non obese)	0.486906
CSF1R (VAT obese)	CSF1R (VAT non obese)	0.486906
PDCD1 (VAT obese)	PDCD1 (VAT non obese)	0.505238
KLRD1 (VAT obese)	KLRD1 (VAT non obese)	0.523928
TNFSF4 (VAT obese)	TNFSF4 (VAT non obese)	0.523928
CD24 (VAT obese)	CD24 (VAT non obese)	0.523928
AICDA (VAT obese)	AICDA (VAT non obese)	0.542966
C5AR1 (VAT obese)	C5AR1 (VAT non obese)	0.562343
CD19 (VAT obese)	CD19 (VAT non obese)	0.562343
CD69 (VAT obese)	CD69 (VAT non obese)	0.562343
TNFSF18 (VAT obese)	TNFSF18 (VAT non obese)	0.562343
GYPA (VAT obese)	GYPA (VAT non obese)	0.582047
CD4 (VAT obese)	CD4 (VAT non obese)	0.602068
CD14 (VAT obese)	CD14 (VAT non obese)	0.602068
CD40LG (VAT obese)	CD40LG (VAT non obese)	0.602068
IL6 (VAT obese)	IL6 (VAT non obese)	0.643011
FCGR2A (VAT obese)	FCGR2A (VAT non obese)	0.663908
CD33 (VAT obese)	CD33 (VAT non obese)	0.685069
SELL (VAT obese)	SELL (VAT non obese)	0.70648
CD5 (VAT obese)	CD5 (VAT non obese)	0.728126
CD22 (VAT obese)	CD22 (VAT non obese)	0.728126
IL3RA (VAT obese)	IL3RA (VAT non obese)	0.728126
CD83 (VAT obese)	CD83 (VAT non obese)	0.728126
KLRK1 (VAT obese)	KLRK1 (VAT non obese)	0.728126
ZNF423 (VAT obese)	ZNF423 (VAT non obese)	0.728126
IGHA1 (VAT obese)	IGHA1 (VAT non obese)	0.749991
IGHD (VAT obese)	IGHD (VAT non obese)	0.749991
FCGR1A (VAT obese)	FCGR1A (VAT non obese)	0.772059
LY75 (VAT obese)	LY75 (VAT non obese)	0.772059
CD3E (VAT obese)	CD3E (VAT non obese)	0.794313
EMR1 (VAT obese)	EMR1 (VAT non obese)	0.794313
CD27 (VAT obese)	CD27 (VAT non obese)	0.816735
IL7R (VAT obese)	IL7R (VAT non obese)	0.816735
ITGA2 (VAT obese)	ITGA2 (VAT non obese)	0.816735
ITGAM (VAT obese)	ITGAM (VAT non obese)	0.816735
CD209 (VAT obese)	CD209 (VAT non obese)	0.816735
IL2RA (VAT obese)	IL2RA (VAT non obese)	0.884836
IGHM (VAT obese)	IGHM (VAT non obese)	0.930747
BTLA (VAT obese)	BTLA (VAT non obese)	0.930747
CD80 (VAT obese)	CD80 (VAT non obese)	0.953799
CD44 (VAT obese)	CD44 (VAT non obese)	0.953799
FCER1G (VAT obese)	FCER1G (VAT non obese)	0.953799
PDGFRB (VAT obese)	PDGFRB (VAT non obese)	0.953799
TRA@ (VAT obese)	TRA@ (VAT non obese)	0.953799
NRP1 (VAT obese)	NRP1 (VAT non obese)	0.953799
KLF2 (VAT obese)	KLF2 (VAT non obese)	0.953799
CXCR6 (VAT obese)	CXCR6 (VAT non obese)	0.953799
CD79A (VAT obese)	CD79A (VAT non obese)	1
FOXP3 (VAT obese)	FOXP3 (VAT non obese)	1

## Sheet: Genex VAT SAT- pa
(SAT) vs (VAT)	Normality test (SAT)	Normality test (VAT)	Fold change	Difference (A-B log scale)	P-Value
BST2	Failed	Failed	-1.7894	-0.83947	0.000179482
ANPEP	Passed	Passed	1.6796	0.74812	0.00160815
ITGA2	Failed	Passed	-1.39264	-0.47782	0.00594068
C5AR1	Passed	Passed	-1.34532	-0.42795	0.0143029
NRP1	Passed	Failed	1.25579	0.32859	0.0146623
TNFSF18	Failed	Failed	-1.48972	-0.57504	0.0164986
ZNF423	Failed	Failed	-1.55099	-0.63319	0.0220772
KLRD1	Failed	Failed	-1.4711	-0.5569	0.0301486
GATA3	Failed	Passed	8.28952	3.05129	0.0403798
CCR7	Failed	Passed	-1.71472	-0.77797	0.0422817
CD36	Failed	Failed	3.63112	1.86042	0.0440154
FCGR2A	Failed	Failed	-1.62177	-0.69757	0.0510837
PDCD1	Failed	Failed	-1.51799	-0.60216	0.0572002
FCER1G	Passed	Passed	1.25174	0.32394	0.0584492
CASP3	Passed	Passed	-1.12281	-0.16712	0.0586936
CD27	Passed	Passed	-1.1433	-0.19321	0.0668347
TNFSF4	Failed	Passed	-1.40176	-0.48724	0.0864411
IGHM	Failed	Failed	-1.50642	-0.59113	0.0874117
CXCR6	Passed	Passed	-1.15431	-0.20703	0.101793
CSF1R	Passed	Passed	1.26264	0.33644	0.106867
TRA@	Failed	Passed	2.06201	1.04405	0.111828
CD40LG	Failed	Failed	-2.55775	-1.35487	0.122026
ITGAX	Failed	Failed	-1.72807	-0.78916	0.127993
GPR77	Passed	Failed	-1.79203	-0.8416	0.134964
CD44	Passed	Passed	1.1434	0.19333	0.135269
TNF	Passed	Failed	1.29252	0.37019	0.142507
AICDA	Failed	Passed	-1.28806	-0.3652	0.149026
CD1D	Failed	Failed	-3.45464	-1.78853	0.1543
CR2	Failed	Failed	INF	104619	0.157709
ALCAM	Passed	Failed	1.21783	0.28431	0.160376
DLK1	Failed	Failed	-15.5517	-3.959	0.165616
CD80	Failed	Failed	-1.28934	-0.36664	0.166894
CD79A	Passed	Passed	-1.12199	-0.16606	0.191933
TBX21	Failed	Failed	6.20351	2.63308	0.201962
CD33	Failed	Failed	-1.39771	-0.48307	0.210606
TNFRSF18	Failed	Failed	-1.25112	-0.32322	0.211062
FCGR1A	Passed	Passed	-1.2081	-0.27274	0.2259
IL7R	Failed	Failed	1.2818	0.35817	0.249406
CD19	Failed	Failed	-1.21214	-0.27755	0.251696
CD4	Passed	Passed	-1.17219	-0.2292	0.271923
IL3RA	Failed	Failed	-1.2386	-0.30871	0.285445
CD24	Failed	Failed	1.65854	0.72991	0.293647
IGHD	Failed	Failed	1.57345	0.65393	0.318008
CD207	Failed	Failed	-1.44272e+11	-37.07	0.319481
ITGAM	Failed	Failed	-1.44073	-0.5268	0.337217
PRF1	Failed	Failed	1.86927	0.90248	0.351606
PDGFRB	Passed	Passed	1.12454	0.16934	0.35483
CD83	Passed	Passed	-1.12438	-0.16913	0.367887
SIGLEC1	Failed	Failed	2.08184	1.05786	0.369658
TNFRSF9	Failed	Failed	-1.98084	-0.98611	0.400228
IL2RB	Failed	Failed	1.83208	0.87348	0.401599
CXCR5	Failed	Failed	1.21276	0.2783	0.41603
SPN	Failed	Passed	1.11159	0.15263	0.418564
CD209	Failed	Failed	-1.18497	-0.24485	0.42222
GAPDH	Passed	Passed	-1.05885	-0.0825	0.423307
LY75	Passed	Failed	-1.1648	-0.22008	0.436244
FCER1A	Failed	Passed	1.11364	0.15528	0.445644
CD14	Failed	Failed	-1.24329	-0.31416	0.475414
GYPA	Failed	Failed	1.40476	0.49033	0.56988
GZMB	Failed	Failed	-2.43474	-1.28377	0.575268
TNFSF9	Passed	Failed	-1.15441	-0.20715	0.577535
CD5	Passed	Passed	-1.08039	-0.11155	0.592488
FOXP3	Passed	Passed	-1.06861	-0.09574	0.59657
IL6	Failed	Failed	-1.09249	-0.12762	0.606748
SELL	Failed	Failed	-1.13219	-0.17912	0.612475
IL2RA	Failed	Failed	1.2263	0.29431	0.629964
KLF2	Passed	Passed	-1.04883	-0.06879	0.656449
BTLA	Failed	Failed	1.1841	0.24379	0.670571
IGHE	Failed	Failed	1.1206	0.16428	0.716328
ICOS	Failed	Failed	1.1334	0.18066	0.730083
CSF3R	Failed	Passed	1.21993	0.2868	0.750408
CD34	Failed	Failed	-1.53563	-0.61883	0.774666
IGHA1	Failed	Failed	-1.08444	-0.11695	0.806973
EMR1	Failed	Failed	-1.07775	-0.10803	0.810918
CD22	Failed	Failed	-1.07873	-0.10934	0.832348
CD40	Passed	Failed	1.027	0.03843	0.871773
THY1	Passed	Passed	1.01242	0.0178	0.875699
KLRK1	Failed	Failed	1.04337	0.06125	0.910859
TRD@	Failed	Failed	1.06532	0.09128	0.930421
CD69	Failed	Failed	-1.01961	-0.02802	0.939309
CD3E	Failed	Failed	-1.01571	-0.02249	0.942812
CTLA4	Failed	Failed	1.02625	0.03739	0.958526
KLRA1	Passed	Passed	-1.00758	-0.01089	0.964248
RPLP0	Passed	Failed	1.00093	0.00134	> 0.99

## Sheet: Genex SAT obese vs non obese pa
(SAT obese) vs (SAT non obese)	Normality test (SAT obese)	Normality test (SAT non obese)	Fold change	Difference (A-B log scale)	P-Value
ANPEP	Passed	Passed	-1.68187	-0.75006	0.010513
CD44	Passed	Passed	-1.34939	-0.43231	0.0242005
CSF1R	Passed	Passed	-1.61746	-0.69373	0.0556742
CD36	Passed	Passed	6.61063	2.72479	0.0729895
TBX21	Failed	Failed	81.396	6.34689	0.0961041
CD69	Passed	Failed	1.67624	0.74523	0.0972031
CD79A	Passed	Passed	-1.20153	-0.26487	0.129371
LY75	Passed	Passed	1.43709	0.52315	0.129967
ITGA2	Passed	Passed	-1.19786	-0.26045	0.136751
TNF	Passed	Passed	-1.50181	-0.5867	0.139323
BTLA	Failed	Passed	3.07331	1.61979	0.141963
TNFRSF18	Failed	Failed	-1.47406	-0.5598	0.144202
ALCAM	Passed	Passed	-1.33239	-0.41402	0.149042
KLRA1	Passed	Passed	-1.3977	-0.48306	0.170387
CD27	Failed	Passed	-1.13785	-0.18631	0.175514
BST2	Failed	Passed	1.17799	0.23633	0.176672
CD40	Failed	Passed	1.28804	0.36518	0.181153
FCGR2A	Failed	Failed	1.46328	0.54921	0.1841
CR2	Failed	Failed	#NAME?	-193073	0.19278
IL7R	Failed	Passed	1.55885	0.64048	0.198421
C5AR1	Passed	Failed	-1.17685	-0.23493	0.198718
FCGR1A	Passed	Passed	1.30728	0.38657	0.20538
CASP3	Passed	Passed	-1.12128	-0.16515	0.230631
TRD@	Failed	Failed	4.61923	2.20765	0.230988
CXCR5	Failed	Passed	-1.5292	-0.61278	0.239692
GYPA	Failed	Failed	3.66886	1.87533	0.254032
TNFRSF9	Failed	Failed	2.79928	1.48506	0.257801
PDCD1	Failed	Failed	1.26931	0.34404	0.270862
PRF1	Failed	Failed	4.23334	2.08179	0.283875
RPLP0	Passed	Passed	-1.14518	-0.19557	0.294226
GAPDH	Failed	Passed	-1.08038	-0.11154	0.323077
SPN	Failed	Passed	1.25688	0.32985	0.33448
SELL	Failed	Passed	1.37135	0.45559	0.342009
TNFSF4	Failed	Failed	-1.29015	-0.36753	0.357072
DLK1	Failed	Failed	-1.35986	-0.44346	0.357591
EMR1	Failed	Failed	1.47933	0.56494	0.359702
CSF3R	Failed	Passed	3.06167	1.61432	0.368076
CD5	Passed	Passed	-1.17221	-0.22923	0.369016
FCER1G	Passed	Passed	1.18002	0.23881	0.37039
CD34	Failed	Failed	-11.728	-3.55189	0.37386
CD24	Passed	Failed	-1.92547	-0.94521	0.381392
CD80	Passed	Passed	-1.22609	-0.29406	0.395386
KLF2	Passed	Passed	-1.13574	-0.18363	0.398311
SIGLEC1	Failed	Failed	3.87933	1.95581	0.412697
CD33	Failed	Passed	1.12986	0.17615	0.421005
NRP1	Passed	Passed	-1.08722	-0.12064	0.445335
CD3E	Failed	Failed	1.24572	0.31698	0.446923
ITGAX	Failed	Failed	1.22848	0.29688	0.500751
GPR77	Passed	Passed	-1.2975	-0.37573	0.512199
TNFSF18	Passed	Failed	1.12567	0.17079	0.518524
IGHE	Failed	Failed	1.43818	0.52424	0.536595
THY1	Passed	Failed	-1.07762	-0.10784	0.536739
CD207	Failed	Passed	1.12419	0.16888	0.543325
GZMB	Failed	Failed	-2.45156	-1.2937	0.560831
FOXP3	Passed	Passed	1.07758	0.1078	0.561484
PDGFRB	Passed	Passed	-1.11119	-0.15211	0.561786
IL6	Failed	Failed	-1.17322	-0.23047	0.564433
IL2RB	Failed	Passed	2.19636	1.13511	0.571279
FCER1A	Failed	Passed	1.14837	0.19959	0.582086
ITGAM	Failed	Failed	-1.35307	-0.43624	0.591862
CD1D	Failed	Failed	-1.16315	-0.21804	0.592812
CD14	Failed	Failed	1.31629	0.39648	0.600006
CTLA4	Passed	Failed	-1.51079	-0.59531	0.606533
CD19	Passed	Passed	1.11649	0.15897	0.63811
ICOS	Failed	Failed	1.31573	0.39587	0.642658
KLRD1	Failed	Passed	1.11652	0.15901	0.657266
GATA3	Failed	Failed	2.43647	1.28479	0.660007
IGHM	Failed	Failed	-1.11067	-0.15142	0.672297
IGHA1	Failed	Failed	1.24469	0.31579	0.690133
CD209	Failed	Failed	-1.12966	-0.17588	0.695559
KLRK1	Failed	Failed	-1.29345	-0.37122	0.717918
CD4	Failed	Passed	-1.07516	-0.10455	0.735246
IGHD	Failed	Failed	1.31875	0.39917	0.747964
IL2RA	Failed	Failed	1.23396	0.3033	0.777079
ZNF423	Failed	Failed	-1.07824	-0.10868	0.780604
AICDA	Failed	Failed	-1.06016	-0.08429	0.792611
CD83	Passed	Passed	1.05427	0.07625	0.797493
CCR7	Failed	Failed	-1.07299	-0.10164	0.803926
CXCR6	Passed	Passed	1.02729	0.03884	0.811841
TRA@	Passed	Passed	-1.18518	-0.24511	0.836495
IL3RA	Passed	Failed	-1.04123	-0.05828	0.893365
CD22	Failed	Failed	1.03906	0.05528	0.916238
CD40LG	Failed	Failed	-1.01313	-0.01883	0.933566
TNFSF9	Passed	Passed	-1.00095	-0.00137	> 0.99

[truncated: 2 more sheets: Genex VAT obese vs nonobese -pa, Table for graphpad]
